# Supplementary material for: Hepatic Surf4 Deficiency Impairs Serum Amyloid A1 Secretion and Attenuates Liver Fibrosis in Mice
Source: Research (Wash D C). 2024 Aug 5;7:0435. doi: 10.34133/research.0435 (PMC11298252; doi:10.34133/research.0435)
Supplement: Supplementary 1 — Figs. S1 to S9 Tables S1 and S2 [file research.0435.f1.zip]

Archive with 13 entries (13 files):
- Figure S1-Res.tif
- Figure S2-Res.tif
- Figure S3-Res.tif
- Figure S4-Res.tif
- Figure S5-Res.tif
- Figure S6-Res.tif
- Figure S7-Res.tif
- Figure S8-Res.tif
- Figure S9-Res.tif
- source-data-WB-updated.xlsx
- Supply total-Research.pdf
- Table S1-proteomics-liver.xlsx
- Table S2-Plasma proteomics.xlsx
