# Supplementary material for: Hepatic Surf4 Deficiency Impairs Serum Amyloid A1 Secretion and Attenuates Liver Fibrosis in Mice
Source: Research (Wash D C). 2024 Aug 5;7:0435. doi: 10.34133/research.0435 (PMC11298252; doi:10.34133/research.0435)
Supplement: Supplementary 1 — Figs. S1 to S9 Tables S1 and S2 [file research.0435.f1.zip › source-data-WB-updated.xlsx]

## Sheet: Figure 1G
Figure 1F
	Figure 1G
Surf4	Flox♂	1.68895	1.3551	1.33515	1.27638	1.1745	1.14255
	LKO♂	0.958759	0.831007	0.846474	0.800961	0.811279	0.697171
COL-1	Flox♂	1.68895	1.3551	1.33515	1.27638	1.1745	1.14255
	LKO♂	0.958759	0.831007	0.846474	0.800961	0.811279	0.697171

## Sheet: Figure 3F
Figure 3F
Col-α	Ccl4-Flox ♂	1.25923	1.40609	1.25959	1.09929	1.1033	0.766799
	Ccl4-LKO ♂	0.440033	0.320957	0.373688	0.366614	0.463692	0.852631
α-SMA	Ccl4-Flox ♂	1.03572	0.998012	1.09282	0.918035	0.86659	0.730091
	Ccl4-LKO ♂	0.776689	0.828385	0.845945	0.723183	0.80944	0.733994
IL-1β	Ccl4-Flox ♂	1.32574	1.20479	1.08451	1.02799	1.12315	1.11013
	Ccl4-LKO ♂	1.09843	0.954731	0.764779	0.90232	0.976898	0.931902
TNF-α	Ccl4-Flox ♂	1.17342	1.11154	0.972372	0.903141	1.0207	0.95568
	Ccl4-LKO ♂	0.936401	0.946205	0.720571	0.783179	0.958095	0.841101

## Sheet: Figure 4F
Figure 4F
FLOX	0.458637	0.447181	0.439364	0.535908	0.267288	0.85291
LKO	1.11495	1.05418	1.03244	1.23441	1.17374	0.823949

## Sheet: Figure 4G
Figure 4G
Flox	0.914532	1.07723	1.07632	1.1217	1.00386	1.08938
LKO	0.28639	0.579637	0.637423	0.199082	0.444997	0.301743

## Sheet: Figure 4J
Figure 4J
Ccl4-Flox	0.361674	0.422251	0.322813	0.290433	0.254329	0.297106
Ccl4-LKO	1.18776	1.15377	1.37438	1.25902	1.3553	1.52462

## Sheet: Figure 4K
Figure 4K
SAA1	Ccl4-Flox	1.45421	1.44532	1.19164	1.259	1.23352	1.0039
	Ccl4-LKO	0.0558684	0.029939	0.0329485	0.036913	0.0285678	0.0352306

## Sheet: Figure 5B
Figure 5B
a-SMA	Flox-CM	1.19895	1.04512	1.01856	0.995192
	LKO-CM	0.754018	0.884654	0.629626	0.708223
	LKO-CM-SAA1	0.934693	1.15287	1.114	0.978648

## Sheet: Figure 5D
Figure 5D
siRNA SAA1-Flox-CM	0.378233	0.569997	0.693251
siRNA SAA1-LKO-CM	0.0978829	0.106423	0.114745
NC SAA1-Flox-CM	1.06193	1.1569	0.813818
NC SAA1-LKO-CM	0.176415	0.196869	0.1984

## Sheet: Figure 5E
Figure 5E
Flox-CM-NC	1.14577	1.11881	1.024
LKO-CM-NC	0.653595	0.586994	0.730955
Flox-CM-siRNA TLR2	0.947152	0.898495	0.847977
LKO-CM-siRNA TLR2	0.533397	0.377577	0.359656

## Sheet: Figure 5H
Figure 5H
p-P38/t-P38	Flox ♂	0.749039	1.122	1.09383	1.20372	1.15284	0.849301
	LKO ♂	0.961597	0.765016	0.670793	0.660434	0.412185	0.465972
p-P38/t-P38	Flox ♀	1.25838	1.07607	1.20537	0.771214	1.18773	1.13875
	LKO ♀	0.527447	0.495311	0.566064	0.779829	1.10761	0.465972
p-JNK/t-JNK	Flox ♂	0.894837	0.722201	0.695898	0.744047	0.888686	1.10647
	LKO ♂	0.67576	0.699004	0.538667	0.413426	0.419415	0.525832
p-JNK/t-JNK	Flox ♀	0.963749	1.3893	1.21838	1.24601	0.963633	1.23204
	LKO ♀	0.928948	0.663141	1.18018	0.783002	0.841391	0.567373

[truncated: 10 more sheets: Figure 6A, Figure 6E, Figure S4F, Figure S4G, Figure S5B, Figure S8A, Figure S8B, Figure S8C, Figure S8D, Figure S8F]
