# Supplementary material for: Hepatic Surf4 Deficiency Impairs Serum Amyloid A1 Secretion and Attenuates Liver Fibrosis in Mice
Source: Research (Wash D C). 2024 Aug 5;7:0435. doi: 10.34133/research.0435 (PMC11298252; doi:10.34133/research.0435)
Supplement: Supplementary 1 — Figs. S1 to S9 Tables S1 and S2 [file research.0435.f1.zip › Table S1-proteomics-liver.xlsx]

## Sheet: LKO_vs_FLOX-total proteins
Accession	Protein Name	Gene Name	Description	Coverage	Unique Peptides	Peptides	PSMs	AAs	MW [kDa]	calc. pI	LKO-1/REF	LKO-2/REF	LKO-3/REF	LKO-4/REF	LKO-5/REF	average LKO	FLOX-1/REF	FLOX-2/REF	FLOX-3/REF	FLOX-4/REF	FLOX-5/REF	average FLOX	LKO/FLOX	t test p value	Gene Name		LKO/Flox(fpkm)	Log2(LKO/Flox_					LKO/Flox(fpkm)	Log2(LKO/Flox_	gene_symbol
ENSMUSP00000034588	apolipoprotein A-I	Apoa1	pep chromosome:GRCm38:9:46228580:46230466:1 gene:ENSMUSG00000032083.8 transcript:ENSMUST00000034588.8 gene_biotype:protein_coding transcript_biotype:protein_coding gene_symbol:Apoa1 description:apolipoprotein A-I [Source:MGI Symbol;Acc:MGI:88049]	79.92	33	35	580	264	30.5966	5.73193	0.870223	0.880127	1.11647	3.17806	2.96888	1.80275	0.520551	0.516046	0.471424	0.472619	0.476987	0.491525	3.66767	0.0362082	Apoa1		0.44557	-1.16628					1.19956	0.262504	Rps7
ENSMUSP00000074264	major urinary protein 2	Mup2	pep chromosome:GRCm38:4:60135932:60139897:-1 gene:ENSMUSG00000078688.11 transcript:ENSMUST00000074700.8 gene_biotype:protein_coding transcript_biotype:protein_coding gene_symbol:Mup2 description:major urinary protein 2 [Source:MGI Symbol;Acc:MGI:97234]	82.22	1	19	317	180	20.6352	5.0083	0.447907	1.62523	2.17494	1.90666	1.94847	1.62064	0.4507	0.294598	0.281909	0.539838	0.769175	0.467244	3.46851	0.00680333	Mup2		1.34228	0.424683					0.990751	-0.0134049	BGIG10090_39799
ENSMUSP00000138310	WASH complex subunit 3	Washc3	pep chromosome:GRCm38:10:88201263:88225141:1 gene:ENSMUSG00000020056.16 transcript:ENSMUST00000182619.1 gene_biotype:protein_coding transcript_biotype:protein_coding gene_symbol:Washc3 description:WASH complex subunit 3 [Source:MGI Symbol;Acc:MGI:1914532]	4.09	1	1	1	171	18.8817	5.80811	1.0205	0.952268	1.15994	2.68427	2.40622	1.64464	0.520747	0.438828	0.427694	0.537366	0.503506	0.485628	3.38662	0.0144062	Washc3		0.950206	-0.0736879					1.09455	0.130332	Gm38621
ENSMUSP00000119150	serum amyloid A 1	Saa1	pep chromosome:GRCm38:7:46740497:46742980:-1 gene:ENSMUSG00000074115.5 transcript:ENSMUST00000128088.3 gene_biotype:protein_coding transcript_biotype:protein_coding gene_symbol:Saa1 description:serum amyloid A 1 [Source:MGI Symbol;Acc:MGI:98221]	46.72	3	5	15	122	13.7615	7.03467	2.67103	1.02639	2.24056	0.720005	0.840452	1.49969	0.437652	0.407037	0.425626	0.503186	0.458996	0.446499	3.35877	0.0299031	Saa1		1.64809	0.720794					1.83333	0.874469	Gm34237
ENSMUSP00000074696	major urinary protein 14	Mup14	pep chromosome:GRCm38:4:61300040:61304000:-1 gene:ENSMUSG00000073830.11 transcript:ENSMUST00000075206.11 gene_biotype:protein_coding transcript_biotype:protein_coding gene_symbol:Mup14 description:major urinary protein 14 [Source:MGI Symbol;Acc:MGI:3702005]	78.33	1	20	295	180	20.6553	4.94482	0.753036	1.88528	2.00405	1.52957	1.54591	1.54357	0.554161	0.322309	0.42201	0.511057	0.697358	0.501379	3.07865	0.00179162	Mup14		1.57825	0.658326	Mup14				1.0472	0.0665426	BGIG10090_37346
ENSMUSP00000131134	A kinase (PRKA) anchor inhibitor 1	Akain1	pep chromosome:GRCm38:17:69439326:69489233:1 gene:ENSMUSG00000091636.2 transcript:ENSMUST00000169935.1 gene_biotype:protein_coding transcript_biotype:protein_coding gene_symbol:Akain1 description:A kinase (PRKA) anchor inhibitor 1 [Source:MGI Symbol;Acc:MGI:2444600]	8.7	1	1	1	69	7.74604	9.5542	0.929526	0.918313	1.13964	2.53513	2.44541	1.5936	0.568374	0.485743	0.522167	0.526777	0.573568	0.535326	2.97689	0.0208469	Akain1								#DIV/0!	#DIV/0!	BGIG10090_42767
ENSMUSP00000103108	major urinary protein 17	Mup17	pep chromosome:GRCm38:4:61591929:61595871:-1 gene:ENSMUSG00000096688.1 transcript:ENSMUST00000107484.1 gene_biotype:protein_coding transcript_biotype:protein_coding gene_symbol:Mup17 description:major urinary protein 17 [Source:MGI Symbol;Acc:MGI:3705217]	79.44	2	19	296	180	20.6252	5.021	0.497937	1.62602	2.24672	1.5928	1.66075	1.52484	0.551465	0.329834	0.365837	0.737994	0.670551	0.531136	2.87091	0.00979256	Mup17		1.09048	0.124965	Mup17				0.769231	-0.378512	Hrh1
ENSMUSP00000095595	cyclin dependent kinase inhibitor 2B	Cdkn2b	pep chromosome:GRCm38:4:89306299:89311039:-1 gene:ENSMUSG00000073802.5 transcript:ENSMUST00000097981.5 gene_biotype:protein_coding transcript_biotype:protein_coding gene_symbol:Cdkn2b description:cyclin dependent kinase inhibitor 2B [Source:MGI Symbol;Acc:MGI:104737]	10.77	1	1	1	130	13.78	5.74463	0.934115	0.870301	1.13647	2.63996	2.24267	1.5647	0.531051	0.561586	0.585779	0.532373	0.578127	0.557783	2.80522	0.0250639	Cdkn2b								#VALUE!	#VALUE!	mmu_circ_0012534
ENSMUSP00000116890	latent transforming growth factor beta binding protein 1	Ltbp1	pep chromosome:GRCm38:17:75178810:75348933:1 gene:ENSMUSG00000001870.15 transcript:ENSMUST00000135447.7 gene_biotype:protein_coding transcript_biotype:protein_coding gene_symbol:Ltbp1 description:latent transforming growth factor beta binding protein 1 [Source:MGI Symbol;Acc:MGI:109151]	0.92	1	1	1	980	106.957	6.37939	1.86778	1.01901	1.88035	1.16229	1.3763	1.46115	0.521235	0.488498	0.603993	0.620772	0.507252	0.54835	2.66463	0.000961016	Ltbp1								0	#NUM!	Gm32720
ENSMUSP00000015049	DnaJ heat shock protein family (Hsp40) member B9	Dnajb9	pep chromosome:GRCm38:12:44205559:44210326:-1 gene:ENSMUSG00000014905.4 transcript:ENSMUST00000015049.4 gene_biotype:protein_coding transcript_biotype:protein_coding gene_symbol:Dnajb9 description:DnaJ heat shock protein family (Hsp40) member B9 [Source:MGI Symbol;Acc:MGI:1351618]	14.41	3	3	7	222	25.6002	8.27979	1.00993	1.08682	1.25721	1.86028	1.91993	1.42683	0.622344	0.629131	0.605586	0.461227	0.651536	0.593965	2.40222	0.00284405	Dnajb9								1.13043	0.176878	BGIG10090_43658
ENSMUSP00000106953	apolipoprotein A-II	Apoa2	pep chromosome:GRCm38:1:171225054:171226379:1 gene:ENSMUSG00000005681.12 transcript:ENSMUST00000111321.7 gene_biotype:protein_coding transcript_biotype:protein_coding gene_symbol:Apoa2 description:apolipoprotein A-II [Source:MGI Symbol;Acc:MGI:88050]	18.63	2	2	5	102	11.3017	7.18115	1.39044	1.54785	1.4778	1.34938	1.37081	1.42726	0.68388	0.61116	0.538821	0.516962	0.668309	0.603826	2.36369	1.87812e-07	Apoa2		0.941932	-0.0863048	Apoa2				1.08127	0.11273	Osbpl10
ENSMUSP00000105117	lipopolysaccharide binding protein	Lbp	pep chromosome:GRCm38:2:158306493:158310506:1 gene:ENSMUSG00000016024.9 transcript:ENSMUST00000109491.7 gene_biotype:protein_coding transcript_biotype:protein_coding gene_symbol:Lbp description:lipopolysaccharide binding protein [Source:MGI Symbol;Acc:MGI:1098776]	5.69	1	1	1	123	13.1262	9.80322	0.970935	1.07213	1.36349	1.86455	1.99531	1.45328	0.530753	0.452492	0.631427	0.989336	0.513629	0.623527	2.33075	0.00648061	Lbp								2.0363	1.02595	Vcam1
ENSMUSP00000110609	StAR-related lipid transfer (START) domain containing 6	Stard6	pep chromosome:GRCm38:18:70472454:70501066:1 gene:ENSMUSG00000079608.10 transcript:ENSMUST00000114959.8 gene_biotype:protein_coding transcript_biotype:protein_coding gene_symbol:Stard6 description:StAR-related lipid transfer (START) domain containing 6 [Source:MGI Symbol;Acc:MGI:2156774]	3	1	1	1	233	26.2067	9.59814	0.941276	1.09801	1.23217	2.14992	1.86991	1.45826	0.58527	0.66587	0.620624	0.535676	0.731061	0.6277	2.32317	0.00793676	Stard6								#DIV/0!	#DIV/0!	LOC108168524
ENSMUSP00000039472	fibrinogen beta chain	Fgb	pep chromosome:GRCm38:3:83040141:83049863:-1 gene:ENSMUSG00000033831.5 transcript:ENSMUST00000048246.4 gene_biotype:protein_coding transcript_biotype:protein_coding gene_symbol:Fgb description:fibrinogen beta chain [Source:MGI Symbol;Acc:MGI:99501]	54.47	29	29	136	481	54.7177	7.07861	1.80274	1.1481	1.60128	1.11946	1.26877	1.38807	0.572001	0.551499	0.601946	0.70361	0.600261	0.605863	2.29106	0.000448246	Fgb								1.28571	0.36257	BGIG10090_46823
ENSMUSP00000147383	nucleobindin 1	Nucb1	pep chromosome:GRCm38:7:45490458:45510406:-1 gene:ENSMUSG00000030824.17 transcript:ENSMUST00000211765.1 gene_biotype:protein_coding transcript_biotype:protein_coding gene_symbol:Nucb1 description:nucleobindin 1 [Source:MGI Symbol;Acc:MGI:97388]	82.57	41	41	140	459	53.3759	5.07178	1.22752	1.1352	1.25683	1.74938	1.75316	1.42442	0.64745	0.642002	0.635976	0.621553	0.609739	0.631344	2.25617	0.000374395	Nucb1								1.05614	0.0788042	Stx5a
ENSMUSP00000074810	orosomucoid 2	Orm2	pep chromosome:GRCm38:4:63362449:63365878:1 gene:ENSMUSG00000061540.3 transcript:ENSMUST00000075341.3 gene_biotype:protein_coding transcript_biotype:protein_coding gene_symbol:Orm2 description:orosomucoid 2 [Source:MGI Symbol;Acc:MGI:97444]	16.91	4	5	7	207	23.8282	5.45264	2.44748	1.15172	1.65467	0.742545	0.743123	1.34791	0.571962	0.591473	0.561768	0.710955	0.554476	0.598127	2.25355	0.0489888	Orm2								1.78571	0.836501	Blk
ENSMUSP00000052912	protein disulfide isomerase associated 6	Pdia6	pep chromosome:GRCm38:12:17266545:17284770:1 gene:ENSMUSG00000020571.12 transcript:ENSMUST00000057288.5 gene_biotype:protein_coding transcript_biotype:protein_coding gene_symbol:Pdia6 description:protein disulfide isomerase associated 6 [Source:MGI Symbol;Acc:MGI:1919103]	52.81	23	23	83	445	48.6586	5.18604	1.01505	1.02633	1.18443	2.06237	1.82873	1.42338	0.596696	0.697181	0.661377	0.620015	0.632473	0.641549	2.21867	0.00731183	Pdia6								1.0625	0.0874628	BGIG10090_47010
ENSMUSP00000121940	adipogenesis associated Mth938 domain containing	Aamdc	pep chromosome:GRCm38:7:97550331:97579497:-1 gene:ENSMUSG00000035642.16 transcript:ENSMUST00000136757.7 gene_biotype:protein_coding transcript_biotype:protein_coding gene_symbol:Aamdc description:adipogenesis associated Mth938 domain containing [Source:MGI Symbol;Acc:MGI:1913523]	13.11	1	1	1	122	13.2357	7.98682	1.13402	0.954912	0.986248	2.03059	2.06817	1.43479	0.579711	0.615961	0.601407	0.693132	0.746482	0.647339	2.21644	0.0148582	Aamdc								1.20661	0.270961	Fcamr
ENSMUSP00000134022	killer cell lectin-like receptor subfamily B member 1B	Klrb1b	pep chromosome:GRCm38:6:128818937:128826305:-1 gene:ENSMUSG00000079298.9 transcript:ENSMUST00000174544.1 gene_biotype:protein_coding transcript_biotype:protein_coding gene_symbol:Klrb1b description:killer cell lectin-like receptor subfamily B member 1B [Source:MGI Symbol;Acc:MGI:107539]	15.46	1	1	1	97	10.8633	7.31299	1.16392	1.43056	1.63751	1.48514	1.21162	1.38575	0.585919	0.692365	0.683169	0.556656	0.682335	0.640089	2.16493	4.12837e-05	Klrb1b								0.394415	-1.34221	Gm32342
ENSMUSP00000028222	heat shock protein 5	Hspa5	pep chromosome:GRCm38:2:34771970:34777547:1 gene:ENSMUSG00000026864.13 transcript:ENSMUST00000028222.12 gene_biotype:protein_coding transcript_biotype:protein_coding gene_symbol:Hspa5 description:heat shock protein 5 [Source:MGI Symbol;Acc:MGI:95835]	64.12	53	56	587	655	72.3775	5.16064	0.983578	1.00067	1.16397	2.09512	1.89808	1.42828	0.648144	0.700164	0.67167	0.636815	0.657231	0.662805	2.15491	0.0119262	Hspa5	Binding and hydrolysis of ATP by BiP is considered to provide the main driving force for protein insertion into the E							0.989899	-0.0146468	Ankmy1
ENSMUSP00000073667	major urinary protein 20	Mup20	pep chromosome:GRCm38:4:62050234:62054158:-1 gene:ENSMUSG00000078672.2 transcript:ENSMUST00000074018.3 gene_biotype:protein_coding transcript_biotype:protein_coding gene_symbol:Mup20 description:major urinary protein 20 [Source:MGI Symbol;Acc:MGI:3651981]	70.17	10	16	97	181	20.9165	4.89404	1.01826	1.51339	1.63704	1.51455	1.10828	1.35831	0.650391	0.553686	0.553888	0.581501	0.821021	0.632097	2.14889	0.000608957	Mup20								0.685393	-0.544996	BGIG10090_37202
ENSMUSP00000113450	R3H domain and coiled-coil containing 1	R3hcc1	pep chromosome:GRCm38:14:69697307:69707584:-1 gene:ENSMUSG00000034194.17 transcript:ENSMUST00000118374.7 gene_biotype:protein_coding transcript_biotype:protein_coding gene_symbol:R3hcc1 description:R3H domain and coiled-coil containing 1 [Source:MGI Symbol;Acc:MGI:1919093]	3.89	1	2	3	488	54.1122	4.94482	1.75333	1.16282	1.52259	0.978357	1.34987	1.35339	0.632259	0.577772	0.628465	0.737138	0.66123	0.647373	2.09059	0.000899292	R3hcc1								0.5	-1	BGIG10090_47184
ENSMUSP00000032895	nucleobindin 2	Nucb2	pep chromosome:GRCm38:7:116504369:116540584:1 gene:ENSMUSG00000030659.14 transcript:ENSMUST00000032895.14 gene_biotype:protein_coding transcript_biotype:protein_coding gene_symbol:Nucb2 description:nucleobindin 2 [Source:MGI Symbol;Acc:MGI:1858179]	42.14	15	15	22	420	50.2732	5.14795	1.07386	1.02654	1.26466	1.96837	1.60151	1.38699	0.673947	0.650823	0.687682	0.717079	0.685148	0.682936	2.03092	0.00412353	Nucb2								1.1	0.137504	BGIG10090_37523
ENSMUSP00000027639	macrophage receptor with collagenous structure	Marco	pep chromosome:GRCm38:1:120474538:120505024:-1 gene:ENSMUSG00000026390.7 transcript:ENSMUST00000027639.7 gene_biotype:protein_coding transcript_biotype:protein_coding gene_symbol:Marco description:macrophage receptor with collagenous structure [Source:MGI Symbol;Acc:MGI:1309998]	1.16	1	1	2	518	52.697	7.84033	1.44171	1.00724	1.19328	1.63203	1.41894	1.33864	0.564914	0.746331	0.661498	0.745451	0.626686	0.668976	2.00103	0.00036622	Marco								2.28859	1.19446	Fcgr4
ENSMUSP00000022734	DnaJ heat shock protein family (Hsp40) member C3	Dnajc3	pep chromosome:GRCm38:14:118937976:118981697:1 gene:ENSMUSG00000022136.8 transcript:ENSMUST00000022734.8 gene_biotype:protein_coding transcript_biotype:protein_coding gene_symbol:Dnajc3 description:DnaJ heat shock protein family (Hsp40) member C3 [Source:MGI Symbol;Acc:MGI:107373]	52.78	32	33	98	504	57.4281	5.84619	1.00585	1.025	1.13793	1.86011	1.80546	1.36687	0.675628	0.712783	0.693538	0.635672	0.712932	0.68611	1.99221	0.00761398	Dnajc3	The encoded protein is a molecular chaperone that stimulates the ATPase activity of Hsp70 heat-shock proteins in order to promote protein folding and prevent misfolded protein aggregation.							0.53125	-0.912537	BGIG10090_47430
ENSMUSP00000066534	mesencephalic astrocyte-derived neurotrophic factor	Manf	pep chromosome:GRCm38:9:106888753:106891415:-1 gene:ENSMUSG00000032575.16 transcript:ENSMUST00000069036.13 gene_biotype:protein_coding transcript_biotype:protein_coding gene_symbol:Manf description:mesencephalic astrocyte-derived neurotrophic factor [Source:MGI Symbol;Acc:MGI:1922090]	40.61	9	9	30	165	18.9998	8.1333	1.05248	1.10724	1.23808	1.80719	1.64703	1.3704	0.658647	0.757733	0.690473	0.670508	0.693421	0.694157	1.9742	0.00212767	Manf								1.04728	0.0666444	Polr1e
ENSMUSP00000133117	fibrinogen alpha chain	Fga	pep chromosome:GRCm38:3:83026215:83033627:1 gene:ENSMUSG00000028001.16 transcript:ENSMUST00000166581.3 gene_biotype:protein_coding transcript_biotype:protein_coding gene_symbol:Fga description:fibrinogen alpha chain [Source:MGI Symbol;Acc:MGI:1316726]	38.02	32	32	140	789	87.3753	6.11279	1.65107	1.08462	1.42524	1.13538	1.24885	1.30903	0.618443	0.651576	0.687825	0.749336	0.61123	0.663682	1.97238	0.000305591	Fga								0.887077	-0.172868	Pak4
ENSMUSP00000042551	kinesin family member 16B	Kif16b	pep chromosome:GRCm38:2:142617474:142901531:-1 gene:ENSMUSG00000038844.10 transcript:ENSMUST00000043589.7 gene_biotype:protein_coding transcript_biotype:protein_coding gene_symbol:Kif16b description:kinesin family member 16B [Source:MGI Symbol;Acc:MGI:1098240]	2.52	2	4	4	1312	149.965	6.44287	1.03263	1.02442	1.14093	1.65603	1.58866	1.28853	0.724213	0.575315	0.578582	0.728406	0.739879	0.669279	1.92526	0.00254164	Kif16b								1.07308	0.101758	Wars
ENSMUSP00000110917	methionine sulfoxide reductase B1	Msrb1	pep chromosome:GRCm38:17:24736642:24742778:1 gene:ENSMUSG00000075705.12 transcript:ENSMUST00000115262.7 gene_biotype:protein_coding transcript_biotype:protein_coding gene_symbol:Msrb1 description:methionine sulfoxide reductase B1 [Source:MGI Symbol;Acc:MGI:1351642]	8.62	1	1	1	116	12.781	8.26514	0.987929	1.23494	1.24359	1.56416	1.75598	1.35732	0.822422	0.604396	0.619651	0.646063	0.835979	0.705702	1.92336	0.00198127	Msrb1								0.785714	-0.347923	BGIG10090_43191
ENSMUSP00000037018	fibrinogen gamma chain	Fgg	pep chromosome:GRCm38:3:83007724:83015049:1 gene:ENSMUSG00000033860.13 transcript:ENSMUST00000048486.12 gene_biotype:protein_coding transcript_biotype:protein_coding gene_symbol:Fgg description:fibrinogen gamma chain [Source:MGI Symbol;Acc:MGI:95526]	37.16	16	16	65	436	49.3598	5.85889	1.73601	1.08973	1.33857	1.14424	1.27316	1.31634	0.647292	0.706224	0.698365	0.722532	0.657535	0.68639	1.91778	0.000582914	Fgg								#VALUE!	#VALUE!	mmu_circ_0006381
ENSMUSP00000027824	serum amyloid P-component	Apcs	pep chromosome:GRCm38:1:172893961:172895041:-1 gene:ENSMUSG00000026542.6 transcript:ENSMUST00000027824.6 gene_biotype:protein_coding transcript_biotype:protein_coding gene_symbol:Apcs description:serum amyloid P-component [Source:MGI Symbol;Acc:MGI:98229]	13.39	3	3	6	224	26.2303	6.354	2.118	1.04864	1.17239	1.04072	1.16395	1.30874	0.754299	0.799052	0.585298	0.625811	0.678761	0.688644	1.90046	0.017562	Apcs								1.10154	0.139527	C330018D20Rik
ENSMUSP00000030044	orosomucoid 1	Orm1	pep chromosome:GRCm38:4:63344560:63348163:1 gene:ENSMUSG00000039196.2 transcript:ENSMUST00000030044.2 gene_biotype:protein_coding transcript_biotype:protein_coding gene_symbol:Orm1 description:orosomucoid 1 [Source:MGI Symbol;Acc:MGI:97443]	7.73	1	2	5	207	23.8801	5.84619	1.65398	1.19493	1.45072	0.99317	1.17258	1.29308	0.623498	0.618406	0.755428	0.824302	0.630677	0.690463	1.87277	0.00121948	Orm1								0.920604	-0.119348	Pgk1
ENSMUSP00000037487	cytochrome P450, family 7, subfamily b, polypeptide 1	Cyp7b1	pep chromosome:GRCm38:3:18071950:18243338:-1 gene:ENSMUSG00000039519.6 transcript:ENSMUST00000035625.6 gene_biotype:protein_coding transcript_biotype:protein_coding gene_symbol:Cyp7b1 description:cytochrome P450, family 7, subfamily b, polypeptide 1 [Source:MGI Symbol;Acc:MGI:104978]	30.97	17	17	51	507	58.4328	9.08545	0.846359	1.53775	1.69093	1.30986	1.13347	1.30367	0.820192	0.523616	0.612508	0.683912	0.862085	0.700462	1.86116	0.00577542	Cyp7b1								#VALUE!	#VALUE!	mmu_circ_0011885
ENSMUSP00000124417	complement component 6	C6	pep chromosome:GRCm38:15:4727175:4804045:1 gene:ENSMUSG00000022181.16 transcript:ENSMUST00000162585.7 gene_biotype:protein_coding transcript_biotype:protein_coding gene_symbol:C6 description:complement component 6 [Source:MGI Symbol;Acc:MGI:88233]	11.18	8	8	11	769	86.5746	6.1001	1.13249	1.50687	1.47468	1.29946	1.14515	1.31173	0.689827	0.694584	0.717981	0.704755	0.75457	0.712344	1.84143	6.85272e-05	C6								0.982063	-0.0261128	Alg6
ENSMUSP00000068389	coagulation factor X	F10	pep chromosome:GRCm38:8:13037308:13056676:1 gene:ENSMUSG00000031444.16 transcript:ENSMUST00000063820.11 gene_biotype:protein_coding transcript_biotype:protein_coding gene_symbol:F10 description:coagulation factor X [Source:MGI Symbol;Acc:MGI:103107]	13.51	6	7	10	481	53.9832	5.65576	1.49393	1.23986	1.3555	1.17623	1.22242	1.29759	0.701916	0.651237	0.672062	0.820074	0.68362	0.705782	1.83851	1.61435e-05	F10								0.669355	-0.579157	Ier5l
ENSMUSP00000022428	ribonuclease, RNase A family 4	Rnase4	pep chromosome:GRCm38:14:51091077:51106147:1 gene:ENSMUSG00000021876.15 transcript:ENSMUST00000022428.12 gene_biotype:protein_coding transcript_biotype:protein_coding gene_symbol:Rnase4 description:ribonuclease, RNase A family 4 [Source:MGI Symbol;Acc:MGI:1926217]	4.05	1	1	1	148	17.0414	8.85107	1.34856	1.12051	1.03438	1.36666	1.75253	1.32453	0.714846	0.786171	0.718663	0.660755	0.725867	0.721261	1.83641	0.00140039	Rnase4								0.741935	-0.430634	Gm32334
ENSMUSP00000124491	phospholipase C, eta 1	Plch1	pep chromosome:GRCm38:3:63781377:63899442:-1 gene:ENSMUSG00000036834.16 transcript:ENSMUST00000159188.1 gene_biotype:protein_coding transcript_biotype:protein_coding gene_symbol:Plch1 description:phospholipase C, eta 1 [Source:MGI Symbol;Acc:MGI:2683547]	5.93	1	1	1	135	16.1151	9.53955	1.2835	1.3086	1.53327	1.32583	1.06496	1.30323	0.77939	0.668012	0.591385	0.678355	0.852018	0.713832	1.82568	0.000144643	Plch1								#VALUE!	#VALUE!	mmu_circ_0005515
ENSMUSP00000091713	tsukushi, small leucine rich proteoglycan	Tsku	pep chromosome:GRCm38:7:98350668:98361288:-1 gene:ENSMUSG00000049580.12 transcript:ENSMUST00000094161.10 gene_biotype:protein_coding transcript_biotype:protein_coding gene_symbol:Tsku description:tsukushi, small leucine rich proteoglycan [Source:MGI Symbol;Acc:MGI:2443855]	7.34	3	3	3	354	38.338	6.60986	1.10317	1.14049	1.03333	1.11818	1.58518	1.19607	0.526334	0.73243	0.665408	0.471188	0.887895	0.656651	1.82147	0.0024177	Tsku								0.735136	-0.443917	C2cd2l
ENSMUSP00000035437	zinc finger, BED type containing 4	Zbed4	pep chromosome:GRCm38:15:88751660:88784516:1 gene:ENSMUSG00000034333.15 transcript:ENSMUST00000041297.14 gene_biotype:protein_coding transcript_biotype:protein_coding gene_symbol:Zbed4 description:zinc finger, BED type containing 4 [Source:MGI Symbol;Acc:MGI:2682302]	0.86	1	1	1	1168	130.319	6.75635	1.67451	1.29596	1.39098	1.04884	1.00436	1.28293	0.688063	0.606196	0.670882	0.951213	0.610906	0.705452	1.81859	0.00300047	Zbed4								0.966011	-0.0498889	Rnf32
ENSMUSP00000090897	hemoglobin alpha, adult chain 1	Hba-a1	pep chromosome:GRCm38:11:32283511:32284465:1 gene:ENSMUSG00000069919.7 transcript:ENSMUST00000093209.3 gene_biotype:protein_coding transcript_biotype:protein_coding gene_symbol:Hba-a1 description:hemoglobin alpha, adult chain 1 [Source:MGI Symbol;Acc:MGI:96015]	72.54	11	11	300	142	15.1028	8.22119	1.03463	1.05558	1.21066	1.55091	1.8161	1.33358	0.726281	0.564604	0.676424	1.10621	0.61089	0.736882	1.80976	0.0106009	Hba-a1								#VALUE!	#VALUE!	mmu_circ_0001245
ENSMUSP00000113606	serine (or cysteine) peptidase inhibitor, clade A, member 1E	Serpina1e	pep chromosome:GRCm38:12:103946931:103958975:-1 gene:ENSMUSG00000072849.10 transcript:ENSMUST00000122229.7 gene_biotype:protein_coding transcript_biotype:protein_coding gene_symbol:Serpina1e description:serine (or cysteine) peptidase inhibitor, clade A, member 1E [Source:MGI Symbol;Acc:MGI:891967]	38.01	6	16	62	413	45.8625	5.73193	0.802755	1.59417	1.8126	1.17862	1.07258	1.29214	0.670878	0.56571	0.744408	0.846156	0.762745	0.717979	1.7997	0.0157417	Serpina1e								#VALUE!	#VALUE!	mmu_circ_0009220
ENSMUSP00000022749	complement component 9	C9	pep chromosome:GRCm38:15:6445327:6498751:1 gene:ENSMUSG00000022149.17 transcript:ENSMUST00000022749.15 gene_biotype:protein_coding transcript_biotype:protein_coding gene_symbol:C9 description:complement component 9 [Source:MGI Symbol;Acc:MGI:1098282]	7.31	4	4	4	561	63.3851	6.16357	1.15861	1.48685	1.6522	0.999644	1.12713	1.28489	0.742999	0.603769	0.647263	0.862222	0.73653	0.718557	1.78815	0.00241871	C9								2.25	1.16993	Gm46028
ENSMUSP00000074783	transthyretin	Ttr	pep chromosome:GRCm38:18:20665250:20674324:1 gene:ENSMUSG00000061808.3 transcript:ENSMUST00000075312.3 gene_biotype:protein_coding transcript_biotype:protein_coding gene_symbol:Ttr description:transthyretin [Source:MGI Symbol;Acc:MGI:98865]	35.37	7	7	21	147	15.766	6.16357	1.13078	1.30243	1.27131	1.17867	1.62691	1.30202	0.762968	0.751122	0.711753	0.695688	0.721848	0.728676	1.78683	0.000182066	Ttr								0.75	-0.415037	Foxred2
ENSMUSP00000125551	proteoglycan 4 (megakaryocyte stimulating factor, articular superficial zone protein)	Prg4	pep chromosome:GRCm38:1:150449816:150466165:-1 gene:ENSMUSG00000006014.16 transcript:ENSMUST00000162367.7 gene_biotype:protein_coding transcript_biotype:protein_coding gene_symbol:Prg4 description:proteoglycan 4 (megakaryocyte stimulating factor, articular superficial zone protein) [Source:MGI Symbol;Acc:MGI:1891344]	1.89	1	1	2	423	47.9755	8.71924	1.51981	0.945662	1.52459	1.18591	1.22169	1.27953	0.660149	0.673513	0.739931	0.829841	0.703648	0.721416	1.77364	0.00119886	Prg4								1.05454	0.0766091	Tmem167
ENSMUSP00000025797	mannose-binding lectin (protein C) 2	Mbl2	pep chromosome:GRCm38:19:30232928:30239685:1 gene:ENSMUSG00000024863.5 transcript:ENSMUST00000025797.5 gene_biotype:protein_coding transcript_biotype:protein_coding gene_symbol:Mbl2 description:mannose-binding lectin (protein C) 2 [Source:MGI Symbol;Acc:MGI:96924]	27.46	6	7	12	244	25.9409	5.05908	1.21519	1.18545	1.20369	1.36715	1.53583	1.30146	0.722417	0.694821	0.712188	0.79864	0.742843	0.734182	1.77267	3.70794e-05	Mbl2								#VALUE!	#VALUE!	mmu_circ_0006974
ENSMUSP00000088358	selenium binding protein 2	Selenbp2	pep chromosome:GRCm38:3:94693556:94704413:1 gene:ENSMUSG00000068877.12 transcript:ENSMUST00000090848.9 gene_biotype:protein_coding transcript_biotype:protein_coding gene_symbol:Selenbp2 description:selenium binding protein 2 [Source:MGI Symbol;Acc:MGI:104859]	72.88	8	31	322	472	52.5943	6.17627	0.828996	1.26195	1.47287	1.46205	1.45049	1.29527	0.810534	0.604255	0.673341	0.642388	0.93413	0.732929	1.76725	0.00345184	Selenbp2								0.843478	-0.245577	Gm40636
ENSMUSP00000009790	phospholipase A2, group XIIB	Pla2g12b	pep chromosome:GRCm38:10:59403660:59421976:1 gene:ENSMUSG00000009646.13 transcript:ENSMUST00000009790.13 gene_biotype:protein_coding transcript_biotype:protein_coding gene_symbol:Pla2g12b description:phospholipase A2, group XIIB [Source:MGI Symbol;Acc:MGI:1917086]	5.64	1	1	5	195	21.7072	6.15088	1.29708	1.12844	1.29767	1.41598	1.26359	1.28055	0.82326	0.659124	0.665515	0.749228	0.751444	0.729715	1.75487	8.67631e-06	Pla2g12b								1.28302	0.359542	BGIG10090_35511
ENSMUSP00000024963	multiple coagulation factor deficiency 2	Mcfd2	pep chromosome:GRCm38:17:87254658:87265935:-1 gene:ENSMUSG00000024150.11 transcript:ENSMUST00000024963.9 gene_biotype:protein_coding transcript_biotype:protein_coding gene_symbol:Mcfd2 description:multiple coagulation factor deficiency 2 [Source:MGI Symbol;Acc:MGI:2183439]	11.72	1	1	3	145	16.1578	4.71631	1.23086	1.44392	1.46025	1.16599	1.09491	1.27919	0.938774	0.54423	0.546679	0.680938	0.987928	0.73971	1.72931	0.00203865	Mcfd2								1.01189	0.0170466	Rdh14
ENSMUSP00000148413	centromere protein N	Cenpn	pep chromosome:GRCm38:8:116922327:116941440:1 gene:ENSMUSG00000031756.5 transcript:ENSMUST00000212263.1 gene_biotype:protein_coding transcript_biotype:protein_coding gene_symbol:Cenpn description:centromere protein N [Source:MGI Symbol;Acc:MGI:1919405]	2.4	1	1	1	250	28.7768	9.0415	1.15193	1.15495	1.28721	1.35801	1.47802	1.28602	0.700174	0.562142	0.710288	1.00813	0.743127	0.744773	1.72673	0.000477692	Cenpn								1.14167	0.191141	BGIG10090_34519
ENSMUSP00000024042	cysteine-rich with EGF-like domains 2	Creld2	pep chromosome:GRCm38:15:88819646:88826683:1 gene:ENSMUSG00000023272.4 transcript:ENSMUST00000024042.4 gene_biotype:protein_coding transcript_biotype:protein_coding gene_symbol:Creld2 description:cysteine-rich with EGF-like domains 2 [Source:MGI Symbol;Acc:MGI:1923987]	16.57	6	6	12	350	38.1938	4.57666	1.07156	1.20801	1.3851	1.48065	1.17161	1.26339	0.758061	0.700831	0.689461	0.748418	0.817195	0.742793	1.70086	0.000152543	Creld2								1.00571	0.00821716	Atf7
ENSMUSP00000034003	fibrinogen-like protein 1	Fgl1	pep chromosome:GRCm38:8:41191434:41215156:-1 gene:ENSMUSG00000031594.9 transcript:ENSMUST00000034003.4 gene_biotype:protein_coding transcript_biotype:protein_coding gene_symbol:Fgl1 description:fibrinogen-like protein 1 [Source:MGI Symbol;Acc:MGI:102795]	16.56	6	6	15	314	36.4154	5.70654	1.45206	1.0926	1.22667	1.32641	1.25583	1.27071	0.778089	0.749726	0.726691	0.785491	0.71728	0.751455	1.691	2.66545e-05	Fgl1								0.948787	-0.0758438	Washc2
ENSMUSP00000046311	neuron derived neurotrophic factor	Nenf	pep chromosome:GRCm38:1:191306789:191318194:-1 gene:ENSMUSG00000037499.9 transcript:ENSMUST00000046770.9 gene_biotype:protein_coding transcript_biotype:protein_coding gene_symbol:Nenf description:neuron derived neurotrophic factor [Source:MGI Symbol;Acc:MGI:1913458]	5.26	1	1	1	171	18.8927	5.2749	1.08633	1.11621	1.14332	1.5717	1.50414	1.28434	0.781014	0.742142	0.729417	0.836094	0.742612	0.766256	1.67612	0.00123148	Nenf								#DIV/0!	#DIV/0!	BGIG10090_46279
ENSMUSP00000031314	albumin	Alb	pep chromosome:GRCm38:5:90460897:90476602:1 gene:ENSMUSG00000029368.10 transcript:ENSMUST00000031314.9 gene_biotype:protein_coding transcript_biotype:protein_coding gene_symbol:Alb description:albumin [Source:MGI Symbol;Acc:MGI:87991]	47.86	30	30	311	608	68.6477	6.07471	1.20835	1.13519	1.1506	1.23809	1.57318	1.26108	0.671552	0.675977	0.809446	0.907812	0.708416	0.75464	1.67111	0.00058352	Alb								1.13333	0.180572	Sftpd
ENSMUSP00000120495	carbonic anhydrase 1	Car1	pep chromosome:GRCm38:3:14770210:14808368:-1 gene:ENSMUSG00000027556.15 transcript:ENSMUST00000144327.2 gene_biotype:protein_coding transcript_biotype:protein_coding gene_symbol:Car1 description:carbonic anhydrase 1 [Source:MGI Symbol;Acc:MGI:88268]	26.09	2	2	2	92	9.86576	6.50732	1.05766	0.991573	1.07535	1.45774	1.6989	1.25624	0.698731	0.612361	0.781606	0.995549	0.68175	0.753999	1.66611	0.0110284	Car1								1.11773	0.160571	BC037034
ENSMUSP00000066999	complement component 1, s subcomponent 2	C1s2	pep chromosome:GRCm38:6:124624625:124636085:-1 gene:ENSMUSG00000079343.4 transcript:ENSMUST00000068797.2 gene_biotype:protein_coding transcript_biotype:protein_coding gene_symbol:C1s2 description:complement component 1, s subcomponent 2 [Source:MGI Symbol;Acc:MGI:3644269]	1.31	1	1	2	688	76.6507	4.91943	1.40876	1.1427	1.30092	1.21906	1.21552	1.25739	0.691405	0.862559	0.740573	0.699405	0.785381	0.755865	1.66351	1.73616e-05	C1s2								#VALUE!	#VALUE!	mmu_circ_0010458
ENSMUSP00000095794	hemoglobin, beta adult t chain	Hbb-bt	pep chromosome:GRCm38:7:103812524:103813996:-1 gene:ENSMUSG00000073940.3 transcript:ENSMUST00000098192.3 gene_biotype:protein_coding transcript_biotype:protein_coding gene_symbol:Hbb-bt description:hemoglobin, beta adult t chain [Source:MGI Symbol;Acc:MGI:5474850]	100	17	17	343	147	15.7382	7.69385	1.03937	1.03507	1.17605	1.42451	1.73473	1.28195	0.764119	0.600039	0.709196	1.09524	0.689551	0.771629	1.66135	0.0121723	Hbb-bt								1.38462	0.469485	BGIG10090_42302
ENSMUSP00000006952	serum amyloid A 4	Saa4	pep chromosome:GRCm38:7:46727998:46732603:-1 gene:ENSMUSG00000040017.8 transcript:ENSMUST00000006952.8 gene_biotype:protein_coding transcript_biotype:protein_coding gene_symbol:Saa4 description:serum amyloid A 4 [Source:MGI Symbol;Acc:MGI:98224]	48.46	6	6	8	130	15.0785	9.26123	1.22109	1.41536	1.29038	0.965276	1.26083	1.23059	0.754711	0.675245	0.806657	0.768897	0.734774	0.748057	1.64505	0.000240786	Saa4								0.920981	-0.118756	Urah
ENSMUSP00000081370	cytochrome P450, family 4, subfamily a, polypeptide 12a	Cyp4a12a	pep chromosome:GRCm38:4:115299046:115332815:1 gene:ENSMUSG00000066071.6 transcript:ENSMUST00000084343.3 gene_biotype:protein_coding transcript_biotype:protein_coding gene_symbol:Cyp4a12a description:cytochrome P450, family 4, subfamily a, polypeptide 12a [Source:MGI Symbol;Acc:MGI:88612]	29.33	4	16	41	508	58.3123	9.12939	0.731583	1.54035	1.3661	1.28791	1.34925	1.25504	0.773729	0.559019	0.621204	0.825022	1.04605	0.765006	1.64056	0.0163354	Cyp4a12a								1.05198	0.0731047	Cdhr5
ENSMUSP00000021506	serine (or cysteine) peptidase inhibitor, clade A, member 3N	Serpina3n	pep chromosome:GRCm38:12:104406729:104414329:1 gene:ENSMUSG00000021091.8 transcript:ENSMUST00000021506.5 gene_biotype:protein_coding transcript_biotype:protein_coding gene_symbol:Serpina3n description:serine (or cysteine) peptidase inhibitor, clade A, member 3N [Source:MGI Symbol;Acc:MGI:105045]	25.84	10	12	37	418	46.7363	5.8208	1.55617	1.05758	1.57229	0.873725	0.98112	1.20818	0.709312	0.703601	0.724257	0.952713	0.635108	0.744998	1.62172	0.0188797	Serpina3n								0	#NUM!	Gm30235
ENSMUSP00000029753	extracellular matrix protein 1	Ecm1	pep chromosome:GRCm38:3:95734148:95739567:-1 gene:ENSMUSG00000028108.15 transcript:ENSMUST00000029753.12 gene_biotype:protein_coding transcript_biotype:protein_coding gene_symbol:Ecm1 description:extracellular matrix protein 1 [Source:MGI Symbol;Acc:MGI:103060]	11.29	1	6	7	558	62.6778	6.88818	0.94672	0.969828	0.968312	1.83832	1.67212	1.27906	0.816397	0.66067	0.71978	0.949082	0.803362	0.789858	1.61935	0.0418943	Ecm1								#VALUE!	#VALUE!	mmu_circ_0005955
ENSMUSP00000027612	predicted gene 4788	Gm4788	pep chromosome:GRCm38:1:139697632:139781236:-1 gene:ENSMUSG00000070594.10 transcript:ENSMUST00000027612.10 gene_biotype:protein_coding transcript_biotype:protein_coding gene_symbol:Gm4788 description:predicted gene 4788 [Source:MGI Symbol;Acc:MGI:3646434]	3.22	2	3	3	808	91.3851	7.37158	1.0574	1.13095	1.13106	1.47592	1.46902	1.25287	0.760054	0.805533	0.792091	0.7311	0.780735	0.773903	1.6189	0.000793533	Gm4788								0	#NUM!	BGIG10090_34685
ENSMUSP00000023583	alpha-2-HS-glycoprotein	Ahsg	pep chromosome:GRCm38:16:22892037:22899443:1 gene:ENSMUSG00000022868.6 transcript:ENSMUST00000023583.6 gene_biotype:protein_coding transcript_biotype:protein_coding gene_symbol:Ahsg description:alpha-2-HS-glycoprotein [Source:MGI Symbol;Acc:MGI:107189]	16.23	7	7	25	345	37.3017	6.50732	1.31752	1.19366	1.17083	1.14433	1.35811	1.23689	0.711548	0.77374	0.800444	0.81842	0.722521	0.765335	1.61614	8.75433e-06	Ahsg								0.947232	-0.0782105	Srek1
ENSMUSP00000074436	haptoglobin	Hp	pep chromosome:GRCm38:8:109575128:109579172:-1 gene:ENSMUSG00000031722.10 transcript:ENSMUST00000074898.7 gene_biotype:protein_coding transcript_biotype:protein_coding gene_symbol:Hp description:haptoglobin [Source:MGI Symbol;Acc:MGI:96211]	37.75	14	14	38	347	38.7275	6.29053	1.57208	1.23799	1.36493	1.03396	0.950503	1.23189	0.752819	0.771657	0.734864	0.756515	0.796978	0.762567	1.61546	0.00314494	Hp								#DIV/0!	#DIV/0!	Loxhd1
ENSMUSP00000130979	serine (or cysteine) peptidase inhibitor, clade A, member 3M	Serpina3m	pep chromosome:GRCm38:12:104387164:104394257:1 gene:ENSMUSG00000079012.11 transcript:ENSMUST00000168797.1 gene_biotype:protein_coding transcript_biotype:protein_coding gene_symbol:Serpina3m description:serine (or cysteine) peptidase inhibitor, clade A, member 3M [Source:MGI Symbol;Acc:MGI:98378]	20.33	2	8	62	418	47.0343	6.1001	1.21146	1.07507	1.49249	1.06586	1.27822	1.22462	0.753887	0.693052	0.699564	0.895822	0.854476	0.77936	1.57132	0.00100053	Serpina3m								0.938028	-0.0922968	Lmo7
ENSMUSP00000047186	death-associated protein	Dap	pep chromosome:GRCm38:15:31224314:31274341:1 gene:ENSMUSG00000039168.15 transcript:ENSMUST00000044524.15 gene_biotype:protein_coding transcript_biotype:protein_coding gene_symbol:Dap description:death-associated protein [Source:MGI Symbol;Acc:MGI:1918190]	57.84	5	5	24	102	11.1477	9.36377	1.52146	1.17002	1.36842	1.04595	0.964566	1.21408	0.668689	0.761586	0.702627	0.842686	0.889696	0.773057	1.57049	0.00404449	Dap								0.772727	-0.371969	9030625G05Rik
ENSMUSP00000109140	WD repeat and FYVE domain containing 1	Wdfy1	pep chromosome:GRCm38:1:79702262:79761769:-1 gene:ENSMUSG00000073643.11 transcript:ENSMUST00000113512.7 gene_biotype:protein_coding transcript_biotype:protein_coding gene_symbol:Wdfy1 description:WD repeat and FYVE domain containing 1 [Source:MGI Symbol;Acc:MGI:1916618]	2.44	1	1	2	410	46.1873	7.34229	1.14334	1.21246	1.28109	1.16845	1.23938	1.20894	0.785898	0.749605	0.81176	0.756926	0.756417	0.772121	1.56574	2.28909e-07	Wdfy1								0.900709	-0.150867	102639054
ENSMUSP00000028233	hemolytic complement	Hc	pep chromosome:GRCm38:2:34983331:35061438:-1 gene:ENSMUSG00000026874.10 transcript:ENSMUST00000028233.6 gene_biotype:protein_coding transcript_biotype:protein_coding gene_symbol:Hc description:hemolytic complement [Source:MGI Symbol;Acc:MGI:96031]	9.29	16	16	18	1680	188.759	6.81494	1.10387	1.1665	1.26175	1.29882	1.35061	1.23631	0.799986	0.757847	0.749098	0.835845	0.815636	0.791682	1.56163	1.43988e-05	Hc								1.08114	0.112554	Psme2
ENSMUSP00000083971	adhesion G protein-coupled receptor E1	Adgre1	pep chromosome:GRCm38:17:57358691:57483527:1 gene:ENSMUSG00000004730.15 transcript:ENSMUST00000086763.12 gene_biotype:protein_coding transcript_biotype:protein_coding gene_symbol:Adgre1 description:adhesion G protein-coupled receptor E1 [Source:MGI Symbol;Acc:MGI:106912]	0.97	1	1	1	931	102.062	5.07178	1.31378	1.11484	1.31814	1.03609	1.3717	1.23091	0.823295	0.724771	0.760733	0.878109	0.765175	0.790416	1.5573	0.000253992	Adgre1								1.0012	0.00173714	Tvp23b
ENSMUSP00000113644	serine (or cysteine) peptidase inhibitor, clade A (alpha-1 antiproteinase, antitrypsin), member 10	Serpina10	pep chromosome:GRCm38:12:103616675:103631421:-1 gene:ENSMUSG00000061947.10 transcript:ENSMUST00000121625.1 gene_biotype:protein_coding transcript_biotype:protein_coding gene_symbol:Serpina10 description:serine (or cysteine) peptidase inhibitor, clade A (alpha-1 antiproteinase, antitrypsin), member 10 [Source:MGI Symbol;Acc:MGI:2667725]	7.61	3	3	3	394	45.2691	5.22412	1.40426	1.13111	1.28432	1.10471	1.14223	1.21333	0.789229	0.704294	0.707611	0.926439	0.782414	0.781997	1.55157	0.000266722	Serpina10								1.14591	0.196497	Snrpd2
ENSMUSP00000024721	Rhesus blood group-associated A glycoprotein	Rhag	pep chromosome:GRCm38:17:40811126:40840754:1 gene:ENSMUSG00000023926.8 transcript:ENSMUST00000024721.7 gene_biotype:protein_coding transcript_biotype:protein_coding gene_symbol:Rhag description:Rhesus blood group-associated A glycoprotein [Source:MGI Symbol;Acc:MGI:1202713]	1.6	1	1	1	438	47.8061	6.46826	1.12909	1.00965	1.0863	1.38095	1.5975	1.2407	0.783248	0.599352	0.833248	1.08926	0.693709	0.799763	1.55133	0.0121009	Rhag								0.887692	-0.171869	Sgms2
ENSMUSP00000031779	calumenin	Calu	pep chromosome:GRCm38:6:29348106:29376675:1 gene:ENSMUSG00000029767.16 transcript:ENSMUST00000031779.16 gene_biotype:protein_coding transcript_biotype:protein_coding gene_symbol:Calu description:calumenin [Source:MGI Symbol;Acc:MGI:1097158]	53.65	3	16	47	315	37.0405	4.66553	1.35826	1.05888	1.39112	1.20664	1.08171	1.21932	0.799493	0.792469	0.83146	0.792516	0.754512	0.79409	1.5355	0.000284119	Calu								0.966667	-0.0489096	Gm46006
ENSMUSP00000102420	complement component 8, alpha polypeptide	C8a	pep chromosome:GRCm38:4:104815679:104876395:-1 gene:ENSMUSG00000035031.15 transcript:ENSMUST00000106808.9 gene_biotype:protein_coding transcript_biotype:protein_coding gene_symbol:C8a description:complement component 8, alpha polypeptide [Source:MGI Symbol;Acc:MGI:2668347]	14.55	9	9	13	543	60.9689	6.06201	1.21943	1.22166	1.19513	1.25216	1.23393	1.22446	0.817648	0.731226	0.794095	0.81205	0.834323	0.797868	1.53466	2.61272e-08	C8a								1.00757	0.0108828	Gspt1
ENSMUSP00000115575	predicted gene 4969	Gm4969	pep chromosome:GRCm38:7:19099046:19118368:-1 gene:ENSMUSG00000085601.7 transcript:ENSMUST00000141380.2 gene_biotype:protein_coding transcript_biotype:protein_coding gene_symbol:Gm4969 description:predicted gene 4969 [Source:MGI Symbol;Acc:MGI:3647482]	1.24	1	1	1	566	62.566	7.72314	1.16239	1.14535	1.26783	1.22891	1.32065	1.22503	0.751031	0.764349	0.800393	0.83505	0.840715	0.798308	1.53453	3.07302e-06	Gm4969								#VALUE!	#VALUE!	mmu_circ_0011859
ENSMUSP00000117180	afamin	Afm	pep chromosome:GRCm38:5:90518949:90549057:1 gene:ENSMUSG00000029369.17 transcript:ENSMUST00000128740.1 gene_biotype:protein_coding transcript_biotype:protein_coding gene_symbol:Afm description:afamin [Source:MGI Symbol;Acc:MGI:2429409]	5.58	3	3	3	430	49.2431	6.16357	1.20739	1.12407	1.09684	1.24039	1.56259	1.24626	0.779775	0.683632	0.830168	1.00827	0.765968	0.813563	1.53185	0.00242577	Afm								1.03395	0.048172	Ptprs
ENSMUSP00000100292	immunoglobulin heavy variable 1-31	Ighv1-31	pep chromosome:GRCm38:12:114829264:114829557:-1 gene:ENSMUSG00000096649.2 transcript:ENSMUST00000103511.1 gene_biotype:IG_V_gene transcript_biotype:IG_V_gene gene_symbol:Ighv1-31 description:immunoglobulin heavy variable 1-31 [Source:MGI Symbol;Acc:MGI:4439889]	36.73	2	3	5	98	10.9594	8.73389	0.954967	1.16815	0.949363	1.7031	1.27967	1.21105	0.809317	0.677279	0.759129	0.842845	0.882523	0.794219	1.52483	0.0193404	Ighv1-31								1.25	0.321928	Piezo1
ENSMUSP00000149489	ST3 beta-galactoside alpha-2,3-sialyltransferase 4	St3gal4	pep chromosome:GRCm38:9:35054063:35119268:-1 gene:ENSMUSG00000032038.7 transcript:ENSMUST00000215089.1 gene_biotype:protein_coding transcript_biotype:protein_coding gene_symbol:St3gal4 description:ST3 beta-galactoside alpha-2,3-sialyltransferase 4 [Source:MGI Symbol;Acc:MGI:1316743]	5.97	1	1	1	134	15.6441	8.41162	1.25341	1.14263	1.40973	1.1079	1.15454	1.21364	0.804188	0.747204	0.81351	0.9236	0.720767	0.801854	1.51355	0.000222093	St3gal4								0	#NUM!	C1rb
ENSMUSP00000117677	predicted gene 20547	Gm20547	pep chromosome:GRCm38:17:34856412:34882042:-1 gene:ENSMUSG00000092511.7 transcript:ENSMUST00000146299.7 gene_biotype:protein_coding transcript_biotype:protein_coding gene_symbol:Gm20547 description:predicted gene 20547 [Source:MGI Symbol;Acc:MGI:5142012]	11.83	19	19	33	1276	142.235	7.35693	1.29593	1.21131	1.18793	1.0933	1.25473	1.20864	0.78763	0.80166	0.812711	0.854166	0.754853	0.802204	1.50665	5.03895e-06	Gm20547								0.647059	-0.628031	Gm38442
ENSMUSP00000025364	Yip1 domain family, member 5	Yipf5	pep chromosome:GRCm38:18:40204865:40219399:-1 gene:ENSMUSG00000024487.4 transcript:ENSMUST00000025364.4 gene_biotype:protein_coding transcript_biotype:protein_coding gene_symbol:Yipf5 description:Yip1 domain family, member 5 [Source:MGI Symbol;Acc:MGI:1914430]	3.5	1	1	2	257	27.8546	4.36084	1.12048	1.1984	1.29172	1.16118	1.21855	1.19807	0.700397	0.673296	0.837079	0.948386	0.821067	0.796045	1.50502	0.000114661	Yipf5								1.56757	0.648528	AV099323
ENSMUSP00000014578	plasminogen	Plg	pep chromosome:GRCm38:17:12378608:12419385:1 gene:ENSMUSG00000059481.5 transcript:ENSMUST00000014578.6 gene_biotype:protein_coding transcript_biotype:protein_coding gene_symbol:Plg description:plasminogen [Source:MGI Symbol;Acc:MGI:97620]	16.13	14	15	30	812	90.7489	6.59521	1.19547	1.11835	1.12454	1.25687	1.35942	1.21093	0.792567	0.799696	0.859504	0.848762	0.735028	0.807111	1.50032	4.18935e-05	Plg								1.82	0.863938	Hist1h2bb
ENSMUSP00000115166	complement component factor h	Cfh	pep chromosome:GRCm38:1:140085879:140183322:-1 gene:ENSMUSG00000026365.15 transcript:ENSMUST00000123238.1 gene_biotype:protein_coding transcript_biotype:nonsense_mediated_decay gene_symbol:Cfh description:complement component factor h [Source:MGI Symbol;Acc:MGI:88385]	8.65	9	10	15	1110	124.967	6.82959	1.46373	1.13557	1.17935	1.11176	1.10405	1.19889	0.754432	0.749407	0.810546	0.933906	0.751125	0.799883	1.49883	0.000787954	Cfh								1.33333	0.415037	BGIG10090_45279
ENSMUSP00000025786	phosphofurin acidic cluster sorting protein 1	Pacs1	pep chromosome:GRCm38:19:5133688:5273119:-1 gene:ENSMUSG00000024855.9 transcript:ENSMUST00000025786.7 gene_biotype:protein_coding transcript_biotype:protein_coding gene_symbol:Pacs1 description:phosphofurin acidic cluster sorting protein 1 [Source:MGI Symbol;Acc:MGI:1277113]	0.83	1	1	1	961	104.764	7.73779	1.5248	0.949722	0.91097	1.20478	1.46536	1.21113	0.800343	0.767875	0.8082	0.792849	0.871914	0.808236	1.49848	0.013628	Pacs1								3.9661	1.98772	Gm39583
ENSMUSP00000107760	PZP, alpha-2-macroglobulin like	Pzp	pep chromosome:GRCm38:6:128483567:128526720:-1 gene:ENSMUSG00000030359.14 transcript:ENSMUST00000112132.7 gene_biotype:protein_coding transcript_biotype:protein_coding gene_symbol:Pzp description:PZP, alpha-2-macroglobulin like [Source:MGI Symbol;Acc:MGI:87854]	25.89	34	34	67	1495	165.748	6.68311	1.17167	1.10846	1.16686	1.20235	1.34937	1.19974	0.74438	0.721477	0.823503	0.924777	0.789505	0.800728	1.49831	7.59122e-05	Pzp								0.865327	-0.208683	BGIG10090_43673
ENSMUSP00000109195	obscurin-like 1	Obsl1	pep chromosome:GRCm38:1:75496336:75506361:-1 gene:ENSMUSG00000026211.17 transcript:ENSMUST00000113565.2 gene_biotype:protein_coding transcript_biotype:protein_coding gene_symbol:Obsl1 description:obscurin-like 1 [Source:MGI Symbol;Acc:MGI:2138628]	0.88	1	1	1	1025	113.771	5.65576	0.833747	1.27979	1.30257	1.37763	1.30805	1.22036	0.828365	0.69506	0.806713	0.861234	0.8839	0.815055	1.49727	0.0044125	Obsl1								0	#NUM!	BGIG10090_41671
ENSMUSP00000003912	calreticulin	Calr	pep chromosome:GRCm38:8:84841850:84846934:-1 gene:ENSMUSG00000003814.8 transcript:ENSMUST00000003912.6 gene_biotype:protein_coding transcript_biotype:protein_coding gene_symbol:Calr description:calreticulin [Source:MGI Symbol;Acc:MGI:88252]	64.9	30	30	256	416	47.9649	4.48779	1.25235	1.19119	1.27522	1.16916	1.15907	1.2094	0.815256	0.829716	0.783303	0.772764	0.840747	0.808357	1.49612	3.66109e-07	Calr								0.857097	-0.22247	Eva1a
ENSMUSP00000093149	armadillo repeat containing 10	Armc10	pep chromosome:GRCm38:5:21646053:21662608:1 gene:ENSMUSG00000038525.16 transcript:ENSMUST00000095495.2 gene_biotype:protein_coding transcript_biotype:protein_coding gene_symbol:Armc10 description:armadillo repeat containing 10 [Source:MGI Symbol;Acc:MGI:1914461]	6.72	1	1	2	238	25.7948	8.85107	0.961453	0.951618	1.04214	1.58371	1.50428	1.20864	0.820578	0.860377	0.787411	0.790778	0.781568	0.808142	1.49558	0.0205725	Armc10								0.357143	-1.48543	BGIG10090_44382
ENSMUSP00000020779	myeloperoxidase	Mpo	pep chromosome:GRCm38:11:87793581:87804413:1 gene:ENSMUSG00000009350.13 transcript:ENSMUST00000020779.10 gene_biotype:protein_coding transcript_biotype:protein_coding gene_symbol:Mpo description:myeloperoxidase [Source:MGI Symbol;Acc:MGI:97137]	1.39	1	1	1	718	81.1298	9.5542	1.49454	1.05062	1.16245	1.10737	1.19902	1.2028	0.85142	0.58571	0.765614	1.1753	0.649418	0.805492	1.49325	0.0150469	Mpo								0.789474	-0.341037	BGIG10090_35703
ENSMUSP00000033185	hemopexin	Hpx	pep chromosome:GRCm38:7:105591613:105600137:-1 gene:ENSMUSG00000030895.9 transcript:ENSMUST00000033185.9 gene_biotype:protein_coding transcript_biotype:protein_coding gene_symbol:Hpx description:hemopexin [Source:MGI Symbol;Acc:MGI:105112]	39.78	22	22	71	460	51.2852	7.79639	1.39564	1.13468	1.28784	1.01608	1.10247	1.18734	0.73402	0.787897	0.828873	0.906199	0.728591	0.797116	1.48955	0.000865558	Hpx								#VALUE!	#VALUE!	mmu_circ_0010854
ENSMUSP00000120520	amidohydrolase domain containing 2	Amdhd2	pep chromosome:GRCm38:17:24158342:24163310:-1 gene:ENSMUSG00000036820.11 transcript:ENSMUST00000129523.1 gene_biotype:protein_coding transcript_biotype:protein_coding gene_symbol:Amdhd2 description:amidohydrolase domain containing 2 [Source:MGI Symbol;Acc:MGI:2443978]	4.35	1	1	1	207	22.1301	7.02002	1.16477	1.17504	1.20457	1.32234	1.18459	1.21026	0.920915	0.693209	0.717834	0.779784	0.959309	0.81421	1.48643	0.000186933	Amdhd2								1.20664	0.271001	Zfp397
ENSMUSP00000059142	apolipoprotein N	Apon	pep chromosome:GRCm38:10:128254096:128255645:1 gene:ENSMUSG00000051716.6 transcript:ENSMUST00000060782.4 gene_biotype:protein_coding transcript_biotype:protein_coding gene_symbol:Apon description:apolipoprotein N [Source:MGI Symbol;Acc:MGI:88931]	12.75	3	3	5	251	27.9466	5.69385	1.29184	1.24269	1.15265	1.06811	1.25221	1.2015	0.805585	0.845112	0.797876	0.750509	0.857127	0.811242	1.48107	2.27311e-05	Apon								#DIV/0!	#DIV/0!	Gm31486
ENSMUSP00000136029	glycolipid transfer protein domain containing 2	Gltpd2	pep chromosome:GRCm38:11:70519639:70520519:1 gene:ENSMUSG00000046811.3 transcript:ENSMUST00000179000.1 gene_biotype:protein_coding transcript_biotype:protein_coding gene_symbol:Gltpd2 description:glycolipid transfer protein domain containing 2 [Source:MGI Symbol;Acc:MGI:2444527]	12.08	3	3	3	207	22.0164	8.54346	1.12157	1.1621	1.30264	1.21117	1.24885	1.20927	0.796557	0.809516	0.807777	0.791362	0.87873	0.816788	1.48051	4.00987e-06	Gltpd2								0.606557	-0.721284	Gm46220
ENSMUSP00000073695	serine (or cysteine) peptidase inhibitor, clade A, member 1C	Serpina1c	pep chromosome:GRCm38:12:103894926:103904887:-1 gene:ENSMUSG00000079015.2 transcript:ENSMUST00000074051.5 gene_biotype:protein_coding transcript_biotype:protein_coding gene_symbol:Serpina1c description:serine (or cysteine) peptidase inhibitor, clade A, member 1C [Source:MGI Symbol;Acc:MGI:891969]	49.15	5	17	71	413	45.8254	5.5415	1.05924	1.28673	1.28293	1.05325	1.33158	1.20275	0.77195	0.779983	0.855563	0.881895	0.78556	0.81499	1.47578	0.000317741	Serpina1c								3	1.58496	Kcnk2
ENSMUSP00000156347	fetuin beta	Fetub	pep chromosome:GRCm38:16:22918334:22939778:1 gene:ENSMUSG00000022871.13 transcript:ENSMUST00000231768.1 gene_biotype:protein_coding transcript_biotype:protein_coding gene_symbol:Fetub description:fetuin beta [Source:MGI Symbol;Acc:MGI:1890221]	17.78	6	6	7	388	42.6854	6.60986	1.26442	1.09904	1.12469	1.176	1.34463	1.20176	0.770428	0.78734	0.978657	0.813191	0.731815	0.816286	1.47223	0.000266664	Fetub								#VALUE!	#VALUE!	mmu_circ_0011377
ENSMUSP00000100140	immunoglobulin kappa chain variable 13-84	Igkv13-84	pep chromosome:GRCm38:6:68939602:68940067:1 gene:ENSMUSG00000076538.1 transcript:ENSMUST00000103339.1 gene_biotype:IG_V_gene transcript_biotype:IG_V_gene gene_symbol:Igkv13-84 description:immunoglobulin kappa chain variable 13-84 [Source:MGI Symbol;Acc:MGI:96514]	6.96	1	1	2	115	12.6092	6.50732	1.08003	1.52515	1.20857	1.32522	0.844552	1.1967	0.977596	0.709618	0.721882	0.914561	0.746328	0.813997	1.47016	0.016775	Igkv13-84								1.05765	0.0808557	Slc39a11
ENSMUSP00000101204	stromal cell derived factor 4	Sdf4	pep chromosome:GRCm38:4:155992872:156010210:1 gene:ENSMUSG00000029076.14 transcript:ENSMUST00000105579.7 gene_biotype:protein_coding transcript_biotype:protein_coding gene_symbol:Sdf4 description:stromal cell derived factor 4 [Source:MGI Symbol;Acc:MGI:108079]	24.1	8	8	14	361	42.0374	4.95752	1.14635	1.17883	1.16531	1.23807	1.24603	1.19492	0.827512	0.821002	0.778192	0.788115	0.849156	0.812795	1.47013	2.31284e-07	Sdf4								0.571429	-0.807355	Gm10390
ENSMUSP00000117246	flap structure specific endonuclease 1	Fen1	pep chromosome:GRCm38:19:10199132:10204169:-1 gene:ENSMUSG00000024742.15 transcript:ENSMUST00000156291.1 gene_biotype:protein_coding transcript_biotype:protein_coding gene_symbol:Fen1 description:flap structure specific endonuclease 1 [Source:MGI Symbol;Acc:MGI:102779]	2.89	1	1	1	380	42.596	8.33838	0.922502	0.936754	1.06783	1.61173	1.58374	1.22451	0.775774	0.860562	0.919991	0.802123	0.811953	0.834081	1.4681	0.0373473	Fen1								0.931284	-0.102707	Tax1bp1
ENSMUSP00000070261	RIKEN cDNA B630019K06 gene	B630019K06Rik	pep chromosome:GRCm38:X:8892382:8894964:1 gene:ENSMUSG00000052364.4 transcript:ENSMUST00000064196.4 gene_biotype:protein_coding transcript_biotype:protein_coding gene_symbol:B630019K06Rik description:RIKEN cDNA B630019K06 gene [Source:MGI Symbol;Acc:MGI:2147918]	4.5	1	1	1	333	34.8352	6.65381	1.18274	1.04665	1.19934	1.19486	1.42449	1.20962	0.919415	0.711425	0.737259	0.911329	0.848567	0.825599	1.46514	0.000876576	B630019K06Rik								0	#NUM!	Svs5
ENSMUSP00000104091	apolipoprotein C-I	Apoc1	pep chromosome:GRCm38:7:19689481:19692638:-1 gene:ENSMUSG00000040564.14 transcript:ENSMUST00000108451.3 gene_biotype:protein_coding transcript_biotype:protein_coding gene_symbol:Apoc1 description:apolipoprotein C-I [Source:MGI Symbol;Acc:MGI:88053]	40.91	6	6	12	88	9.69031	9.08545	1.15708	1.33308	1.16596	1.07907	1.31184	1.20941	0.825411	0.86145	0.766531	0.786743	0.894572	0.826941	1.46251	0.000104449	Apoc1								#VALUE!	#VALUE!	mmu_circ_0007712
ENSMUSP00000071864	ERO1-like beta (S. cerevisiae)	Ero1lb	pep chromosome:GRCm38:13:12565883:12609528:1 gene:ENSMUSG00000057069.7 transcript:ENSMUST00000071973.7 gene_biotype:protein_coding transcript_biotype:protein_coding gene_symbol:Ero1lb description:ERO1-like beta (S. cerevisiae) [Source:MGI Symbol;Acc:MGI:1914725]	12.21	7	7	7	467	53.4841	8.08936	1.06515	1.14032	1.18973	1.33109	1.31316	1.20789	0.829379	0.77141	0.84619	0.808258	0.878835	0.826815	1.4609	0.000104594	Ero1lb								0.917127	-0.124806	B3galt4
ENSMUSP00000133904	interleukin 1 receptor accessory protein	Il1rap	pep chromosome:GRCm38:16:26624156:26715068:1 gene:ENSMUSG00000022514.14 transcript:ENSMUST00000174171.1 gene_biotype:protein_coding transcript_biotype:nonsense_mediated_decay gene_symbol:Il1rap description:interleukin 1 receptor accessory protein [Source:MGI Symbol;Acc:MGI:104975]	6.07	2	2	2	346	39.8557	6.69775	1.19895	1.16031	0.994341	1.12305	1.51722	1.19877	0.806151	0.744265	0.805124	0.911027	0.84681	0.822675	1.45717	0.00328021	Il1rap								1.10068	0.13839	Mettl27
ENSMUSP00000132084	angiogenin, ribonuclease, RNase A family, 5	Ang	pep chromosome:GRCm38:14:51091150:51102009:1 gene:ENSMUSG00000072115.11 transcript:ENSMUST00000171688.8 gene_biotype:protein_coding transcript_biotype:protein_coding gene_symbol:Ang description:angiogenin, ribonuclease, RNase A family, 5 [Source:MGI Symbol;Acc:MGI:88022]	14.48	2	2	3	145	16.2172	9.40771	1.13941	1.05147	1.3033	1.25898	1.214	1.19343	0.725708	0.848028	0.862248	0.897443	0.766286	0.819943	1.45551	0.000136805	Ang								0.892308	-0.164387	Gm4425
ENSMUSP00000102110	exostoses (multiple)-like 2	Extl2	pep chromosome:GRCm38:3:116007478:116028995:1 gene:ENSMUSG00000027963.14 transcript:ENSMUST00000106501.7 gene_biotype:protein_coding transcript_biotype:protein_coding gene_symbol:Extl2 description:exostoses (multiple)-like 2 [Source:MGI Symbol;Acc:MGI:1889574]	2.22	1	1	1	316	35.7846	8.82178	1.04048	1.29382	1.32011	1.16917	1.16282	1.19728	0.862859	0.752926	0.825962	0.836708	0.835984	0.822888	1.45497	0.000116977	Extl2								0.972662	-0.0399897	Arid3b
ENSMUSP00000030684	guanine nucleotide binding protein-like 2 (nucleolar)	Gnl2	pep chromosome:GRCm38:4:125029992:125055376:1 gene:ENSMUSG00000028869.13 transcript:ENSMUST00000030684.7 gene_biotype:protein_coding transcript_biotype:protein_coding gene_symbol:Gnl2 description:guanine nucleotide binding protein-like 2 (nucleolar) [Source:MGI Symbol;Acc:MGI:2385207]	0.96	1	1	1	728	83.2938	9.20264	1.04666	1.02222	1.36211	1.20241	1.38139	1.20296	0.74288	0.899562	0.855385	0.755529	0.897233	0.830118	1.44914	0.00200676	Gnl2								0.25	-2	BGIG10090_34671
ENSMUSP00000089421	solute carrier family 14 (urea transporter), member 1	Slc14a1	pep chromosome:GRCm38:18:78100091:78123426:-1 gene:ENSMUSG00000059336.14 transcript:ENSMUST00000091813.11 gene_biotype:protein_coding transcript_biotype:protein_coding gene_symbol:Slc14a1 description:solute carrier family 14 (urea transporter), member 1 [Source:MGI Symbol;Acc:MGI:1351654]	2.08	1	1	1	384	42.0976	7.89893	1.22964	1.04723	1.15754	1.27675	1.29575	1.20138	0.893109	0.699118	0.816236	1.07433	0.663706	0.8293	1.44867	0.00261433	Slc14a1								0.992308	-0.0111406	Plxdc1
ENSMUSP00000104076	serine (or cysteine) peptidase inhibitor, clade F, member 2	Serpinf2	pep chromosome:GRCm38:11:75431732:75438900:-1 gene:ENSMUSG00000038224.12 transcript:ENSMUST00000108437.7 gene_biotype:protein_coding transcript_biotype:protein_coding gene_symbol:Serpinf2 description:serine (or cysteine) peptidase inhibitor, clade F, member 2 [Source:MGI Symbol;Acc:MGI:107173]	12.22	8	8	11	491	54.9371	6.30322	1.24173	1.16292	1.12301	1.09027	1.38745	1.20108	0.803472	0.836028	0.812765	0.919453	0.774829	0.829309	1.44829	0.000217814	Serpinf2								0.880952	-0.182864	AY512931
ENSMUSP00000092487	cytochrome P450, family 4, subfamily a, polypeptide 12B	Cyp4a12b	pep chromosome:GRCm38:4:115411624:115439034:1 gene:ENSMUSG00000078597.2 transcript:ENSMUST00000094887.3 gene_biotype:protein_coding transcript_biotype:protein_coding gene_symbol:Cyp4a12b description:cytochrome P450, family 4, subfamily a, polypeptide 12B [Source:MGI Symbol;Acc:MGI:3611747]	25.2	3	15	37	508	58.2722	8.89502	0.857236	1.39233	1.12692	1.14087	1.17986	1.13944	0.937712	0.540819	0.622576	0.762225	1.07614	0.787895	1.44619	0.0272241	Cyp4a12b								1	0	Gm41118
ENSMUSP00000100206	immunoglobulin kappa constant	Igkc	pep chromosome:GRCm38:6:70726435:70726966:1 gene:ENSMUSG00000076609.2 transcript:ENSMUST00000103410.2 gene_biotype:IG_C_gene transcript_biotype:IG_C_gene gene_symbol:Igkc description:immunoglobulin kappa constant [Source:MGI Symbol;Acc:MGI:96495]	45.79	4	4	7	107	11.8806	5.41455	1.13893	1.19258	1.15041	1.45871	1.05762	1.19965	0.78773	0.798494	0.880247	0.777146	0.908107	0.830345	1.44476	0.00100916	Igkc								0.964376	-0.0523321	Isca2
ENSMUSP00000028392	DnaJ heat shock protein family (Hsp40) member C10	Dnajc10	pep chromosome:GRCm38:2:80315466:80354043:1 gene:ENSMUSG00000027006.13 transcript:ENSMUST00000028392.7 gene_biotype:protein_coding transcript_biotype:protein_coding gene_symbol:Dnajc10 description:DnaJ heat shock protein family (Hsp40) member C10 [Source:MGI Symbol;Acc:MGI:1914111]	11.35	7	7	9	793	90.5251	6.96143	1.12973	1.05613	1.10207	1.32382	1.33068	1.18849	0.805388	0.843631	0.797482	0.813695	0.856004	0.82324	1.44367	0.000261003	Dnajc10								0.933237	-0.0996852	Chic1
ENSMUSP00000050940	exosome component 4	Exosc4	pep chromosome:GRCm38:15:76327397:76330677:1 gene:ENSMUSG00000034259.8 transcript:ENSMUST00000059045.7 gene_biotype:protein_coding transcript_biotype:protein_coding gene_symbol:Exosc4 description:exosome component 4 [Source:MGI Symbol;Acc:MGI:1923576]	9.8	2	2	2	245	26.2333	6.15088	1.10159	1.14919	1.23925	1.08152	1.39067	1.19244	0.812076	0.69467	0.766642	0.857558	1.00475	0.82714	1.44165	0.00142774	Exosc4								#VALUE!	#VALUE!	mmu_circ_0010410
ENSMUSP00000070109	gamma-glutamyl carboxylase	Ggcx	pep chromosome:GRCm38:6:72414308:72430712:1 gene:ENSMUSG00000053460.8 transcript:ENSMUST00000065906.8 gene_biotype:protein_coding transcript_biotype:protein_coding gene_symbol:Ggcx description:gamma-glutamyl carboxylase [Source:MGI Symbol;Acc:MGI:1927655]	17.31	13	13	23	757	87.1388	8.01611	1.27692	1.1303	1.21536	1.06011	1.16261	1.16906	0.716689	0.917726	0.879415	0.77313	0.77876	0.813144	1.4377	0.000136247	Ggcx								1.00285	0.00410273	Gm32367
ENSMUSP00000154033	expressed sequence AI182371	AI182371	pep chromosome:GRCm38:2:35081901:35100689:-1 gene:ENSMUSG00000035875.15 transcript:ENSMUST00000226972.1 gene_biotype:protein_coding transcript_biotype:protein_coding gene_symbol:AI182371 description:expressed sequence AI182371 [Source:MGI Symbol;Acc:MGI:2138853]	5.98	2	2	3	351	39.8729	6.52197	1.21539	1.13215	1.14874	1.19647	1.32326	1.2032	0.829398	0.860724	0.763765	0.909957	0.830622	0.838893	1.43427	2.11034e-05	AI182371								1.41176	0.4975	Gm46545
ENSMUSP00000122490	protein tyrosine phosphatase, non-receptor type 3	Ptpn3	pep chromosome:GRCm38:4:57245051:57300375:-1 gene:ENSMUSG00000038764.14 transcript:ENSMUST00000153926.7 gene_biotype:protein_coding transcript_biotype:protein_coding gene_symbol:Ptpn3 description:protein tyrosine phosphatase, non-receptor type 3 [Source:MGI Symbol;Acc:MGI:105307]	6.99	1	1	1	229	26.023	6.90283	1.09891	0.95938	1.08318	1.67553	1.17635	1.19867	0.867838	0.678217	0.745801	0.938085	0.955506	0.837089	1.43195	0.028425	Ptpn3								1.04319	0.0610054	Ulk3
ENSMUSP00000034947	peptidylprolyl isomerase B	Ppib	pep chromosome:GRCm38:9:66060231:66066623:1 gene:ENSMUSG00000032383.7 transcript:ENSMUST00000034947.6 gene_biotype:protein_coding transcript_biotype:protein_coding gene_symbol:Ppib description:peptidylprolyl isomerase B [Source:MGI Symbol;Acc:MGI:97750]	69.44	18	19	82	216	23.6986	9.5542	1.06391	1.14117	1.21131	1.27573	1.25298	1.18902	0.823584	0.88662	0.821355	0.781547	0.851032	0.832828	1.42769	3.11797e-05	Ppib								#VALUE!	#VALUE!	mmu_circ_0013687
ENSMUSP00000124571	transmembrane protein 167	Tmem167	pep chromosome:GRCm38:13:90089734:90143907:1 gene:ENSMUSG00000012422.14 transcript:ENSMUST00000161457.7 gene_biotype:protein_coding transcript_biotype:nonsense_mediated_decay gene_symbol:Tmem167 description:transmembrane protein 167 [Source:MGI Symbol;Acc:MGI:1913324]	16.07	1	1	1	56	6.35447	8.77783	1.47347	1.03435	1.11417	0.974309	1.32128	1.18352	0.755651	0.936683	0.749166	0.898451	0.810709	0.830132	1.4257	0.0079265	Tmem167								#VALUE!	#VALUE!	mmu_circ_0005042
ENSMUSP00000093101	serine (or cysteine) preptidase inhibitor, clade A, member 1B	Serpina1b	pep chromosome:GRCm38:12:103728156:103738158:-1 gene:ENSMUSG00000071178.11 transcript:ENSMUST00000095450.10 gene_biotype:protein_coding transcript_biotype:protein_coding gene_symbol:Serpina1b description:serine (or cysteine) preptidase inhibitor, clade A, member 1B [Source:MGI Symbol;Acc:MGI:891970]	42.62	4	16	66	413	45.9455	5.5415	1.03006	1.23719	1.21987	1.06435	1.35434	1.18116	0.737793	0.77525	0.884924	0.912128	0.839019	0.829823	1.42339	0.000855625	Serpina1b								0.956441	-0.0642528	Umps
ENSMUSP00000099823	acyl-CoA thioesterase 11	Acot11	pep chromosome:GRCm38:4:106744555:106799846:-1 gene:ENSMUSG00000034853.16 transcript:ENSMUST00000102762.9 gene_biotype:protein_coding transcript_biotype:protein_coding gene_symbol:Acot11 description:acyl-CoA thioesterase 11 [Source:MGI Symbol;Acc:MGI:1913736]	3.2	1	1	1	594	67.3117	6.80029	1.11657	1.16636	1.15658	1.19933	1.2958	1.18693	0.845478	0.712922	0.877787	0.880768	0.852478	0.833887	1.42337	3.82299e-05	Acot11								0.5	-1	Myl7
ENSMUSP00000034698	transmembrane p24 trafficking protein 1	Tmed1	pep chromosome:GRCm38:9:21507555:21510252:-1 gene:ENSMUSG00000032180.11 transcript:ENSMUST00000034698.8 gene_biotype:protein_coding transcript_biotype:protein_coding gene_symbol:Tmed1 description:transmembrane p24 trafficking protein 1 [Source:MGI Symbol;Acc:MGI:106201]	11.45	2	2	3	227	25.2467	4.50049	1.12402	1.13727	1.12089	1.20467	1.33549	1.18447	0.89589	0.773298	0.779984	0.839849	0.882889	0.834382	1.41957	8.38839e-05	Tmed1								0.945348	-0.0810829	Fyco1
ENSMUSP00000022616	clusterin	Clu	pep chromosome:GRCm38:14:65968483:65981547:1 gene:ENSMUSG00000022037.15 transcript:ENSMUST00000022616.13 gene_biotype:protein_coding transcript_biotype:protein_coding gene_symbol:Clu description:clusterin [Source:MGI Symbol;Acc:MGI:88423]	19.42	8	8	14	448	51.6226	5.66846	1.23503	1.17676	1.35943	1.02245	1.16437	1.19161	0.824007	0.837827	0.825085	0.864992	0.84588	0.839558	1.41933	0.000212083	Clu								0.942285	-0.0857652	Nfib
ENSMUSP00000151864	protein O-fucosyltransferase 2	Pofut2	pep chromosome:GRCm38:10:77262447:77267255:1 gene:ENSMUSG00000020260.9 transcript:ENSMUST00000218064.1 gene_biotype:protein_coding transcript_biotype:nonsense_mediated_decay gene_symbol:Pofut2 description:protein O-fucosyltransferase 2 [Source:MGI Symbol;Acc:MGI:1916863]	7.32	1	1	1	164	18.7642	5.57959	1.06179	1.08371	1.32785	1.25258	1.2434	1.19387	0.887895	0.837631	0.818132	0.876427	0.787952	0.841607	1.41856	0.000204945	Pofut2								1.2259	0.293836	Zfp329
ENSMUSP00000144849	adducin 2 (beta)	Add2	pep chromosome:GRCm38:6:86028747:86109467:1 gene:ENSMUSG00000030000.10 transcript:ENSMUST00000203366.2 gene_biotype:protein_coding transcript_biotype:protein_coding gene_symbol:Add2 description:adducin 2 (beta) [Source:MGI Symbol;Acc:MGI:87919]	3.2	1	2	2	562	62.7763	6.53662	1.07352	1.06081	1.10597	1.33722	1.39981	1.19547	0.877958	0.701162	0.747282	1.1228	0.769311	0.843702	1.41693	0.00969266	Add2								1.95294	0.965648	Tox2
ENSMUSP00000150475	SPC24, NDC80 kinetochore complex component, homolog (S. cerevisiae)	Spc24	pep chromosome:GRCm38:9:21756008:21760282:-1 gene:ENSMUSG00000074476.6 transcript:ENSMUST00000217382.1 gene_biotype:protein_coding transcript_biotype:protein_coding gene_symbol:Spc24 description:SPC24, NDC80 kinetochore complex component, homolog (S. cerevisiae) [Source:MGI Symbol;Acc:MGI:1914879]	9.49	1	1	1	137	16.006	4.4624	1.10173	0.992521	1.04499	1.44671	1.4049	1.19817	0.824823	0.909441	0.830636	0.862739	0.805937	0.846715	1.41508	0.00656176	Spc24								1.27685	0.352593	BGIG10090_39199
ENSMUSP00000076521	protein disulfide isomerase associated 4	Pdia4	pep chromosome:GRCm38:6:47796141:47813430:-1 gene:ENSMUSG00000025823.9 transcript:ENSMUST00000077290.8 gene_biotype:protein_coding transcript_biotype:protein_coding gene_symbol:Pdia4 description:protein disulfide isomerase associated 4 [Source:MGI Symbol;Acc:MGI:104864]	64.27	48	49	217	641	72.3246	5.22412	1.21123	1.13633	1.21113	1.19558	1.12702	1.17626	0.830246	0.852436	0.800698	0.79888	0.875267	0.831505	1.41461	4.8305e-07	Pdia4								2.14286	1.09954	2310015A16Rik
ENSMUSP00000078436	aminoadipate aminotransferase	Aadat	pep chromosome:GRCm38:8:60505932:60545677:1 gene:ENSMUSG00000057228.6 transcript:ENSMUST00000079472.3 gene_biotype:protein_coding transcript_biotype:protein_coding gene_symbol:Aadat description:aminoadipate aminotransferase [Source:MGI Symbol;Acc:MGI:1345167]	43.29	19	20	40	425	47.5676	8.25049	0.843771	1.0707	1.38302	1.31642	1.31976	1.18673	0.863185	0.774372	0.822656	0.782243	0.96407	0.841305	1.41058	0.0119623	Aadat								#DIV/0!	#DIV/0!	B230206H07Rik
ENSMUSP00000004574	DnaJ heat shock protein family (Hsp40) member B11	Dnajb11	pep chromosome:GRCm38:16:22857845:22872388:1 gene:ENSMUSG00000004460.17 transcript:ENSMUST00000004574.13 gene_biotype:protein_coding transcript_biotype:protein_coding gene_symbol:Dnajb11 description:DnaJ heat shock protein family (Hsp40) member B11 [Source:MGI Symbol;Acc:MGI:1915088]	37.99	16	16	42	358	40.5297	6.31592	1.09186	1.10585	1.18403	1.31288	1.25217	1.18936	0.874282	0.845245	0.817203	0.835567	0.850292	0.844518	1.40833	4.49264e-05	Dnajb11								2	1	Gm41858
ENSMUSP00000024988	complement component 3	C3	pep chromosome:GRCm38:17:57203970:57228136:-1 gene:ENSMUSG00000024164.15 transcript:ENSMUST00000024988.14 gene_biotype:protein_coding transcript_biotype:protein_coding gene_symbol:C3 description:complement component 3 [Source:MGI Symbol;Acc:MGI:88227]	50.39	78	79	164	1663	186.366	6.72705	1.28606	1.18987	1.0553	0.982998	1.35939	1.17472	0.811462	0.89317	0.87131	0.793573	0.806859	0.835275	1.40639	0.00159519	C3								#VALUE!	#VALUE!	mmu_circ_0005927
ENSMUSP00000026122	prolyl 4-hydroxylase, beta polypeptide	P4hb	pep chromosome:GRCm38:11:120560298:120573253:-1 gene:ENSMUSG00000025130.11 transcript:ENSMUST00000026122.10 gene_biotype:protein_coding transcript_biotype:protein_coding gene_symbol:P4hb description:prolyl 4-hydroxylase, beta polypeptide [Source:MGI Symbol;Acc:MGI:97464]	81.93	45	48	576	509	57.0228	4.88135	1.14757	1.0957	1.17664	1.2175	1.24068	1.17562	0.829495	0.896519	0.834753	0.78443	0.838356	0.836711	1.40505	4.61695e-06	P4hb	this enzyme is involved in hydroxylation of prolyl residues in preprocollagen. This enzyme is also a disulfide isomerase containing two thioredoxin domains that catalyze the formation, breakage and rearrangement of disulfide bonds.							0.666667	-0.584963	Gm4869
ENSMUSP00000129782	spectrin beta, erythrocytic	Sptb	pep chromosome:GRCm38:12:76596130:76710023:-1 gene:ENSMUSG00000021061.15 transcript:ENSMUST00000166101.1 gene_biotype:protein_coding transcript_biotype:protein_coding gene_symbol:Sptb description:spectrin beta, erythrocytic [Source:MGI Symbol;Acc:MGI:98387]	9.97	14	23	28	2137	246.109	5.32568	1.12003	1.02586	1.11275	1.21895	1.42201	1.17992	0.812281	0.715713	0.828348	1.11321	0.730209	0.839952	1.40475	0.00878653	Sptb								0.731481	-0.451107	BGIG10090_41491
ENSMUSP00000029199	zinc finger matrin type 3	Zmat3	pep chromosome:GRCm38:3:32334792:32365678:-1 gene:ENSMUSG00000027663.12 transcript:ENSMUST00000029199.10 gene_biotype:protein_coding transcript_biotype:protein_coding gene_symbol:Zmat3 description:zinc finger matrin type 3 [Source:MGI Symbol;Acc:MGI:1195270]	6.21	1	1	1	290	32.03	9.11475	1.03463	0.844007	1.14528	1.62572	1.35758	1.20144	0.857138	0.921702	0.82661	0.889196	0.785068	0.855943	1.40365	0.035529	Zmat3								0.891304	-0.16601	4930519F16Rik
ENSMUSP00000059570	leucine rich repeat containing 3	Lrrc3	pep chromosome:GRCm38:10:77897575:77902536:-1 gene:ENSMUSG00000051652.4 transcript:ENSMUST00000057608.4 gene_biotype:protein_coding transcript_biotype:protein_coding gene_symbol:Lrrc3 description:leucine rich repeat containing 3 [Source:MGI Symbol;Acc:MGI:2447899]	3.11	1	1	1	257	28.1014	7.86963	0.921277	1.04699	1.13152	1.41328	1.4568	1.19397	0.81976	0.853493	0.902215	0.903321	0.78846	0.85345	1.399	0.0127182	Lrrc3								0.914367	-0.129154	Enc1
ENSMUSP00000100262	immunoglobulin heavy variable 3-6	Ighv3-6	pep chromosome:GRCm38:12:114288157:114288582:-1 gene:ENSMUSG00000076672.7 transcript:ENSMUST00000103481.2 gene_biotype:IG_V_gene transcript_biotype:IG_V_gene gene_symbol:Ighv3-6 description:immunoglobulin heavy variable 3-6 [Source:MGI Symbol;Acc:MGI:4439856]	5.26	1	1	1	114	12.8594	8.41162	1.00788	1.34442	1.10902	1.22451	1.17442	1.17205	0.760136	0.730619	0.875118	0.910118	0.91327	0.837852	1.39888	0.00120158	Ighv3-6								0	#NUM!	BGIG10090_43423
ENSMUSP00000153392	vesicle transport through interaction with t-SNAREs 1A	Vti1a	pep chromosome:GRCm38:19:55316295:55577001:1 gene:ENSMUSG00000024983.10 transcript:ENSMUST00000225529.1 gene_biotype:protein_coding transcript_biotype:protein_coding gene_symbol:Vti1a description:vesicle transport through interaction with t-SNAREs 1A [Source:MGI Symbol;Acc:MGI:1855699]	8.63	2	2	2	197	23.0246	5.59229	1.16654	1.06122	1.13677	1.29006	1.22967	1.17685	0.871283	0.842	0.824053	0.864659	0.822325	0.844864	1.39295	3.63216e-05	Vti1a								0	#NUM!	Gm34215
ENSMUSP00000023486	transferrin receptor	Tfrc	pep chromosome:GRCm38:16:32608920:32632794:1 gene:ENSMUSG00000022797.16 transcript:ENSMUST00000023486.14 gene_biotype:protein_coding transcript_biotype:protein_coding gene_symbol:Tfrc description:transferrin receptor [Source:MGI Symbol;Acc:MGI:98822]	23.07	16	16	26	763	85.6773	6.56592	1.38245	1.26904	1.33018	0.867955	0.803255	1.13057	0.804506	0.830173	0.789223	0.852563	0.782135	0.81172	1.39281	0.0318749	Tfrc								0.897436	-0.156119	BGIG10090_46716
ENSMUSP00000120693	acyl-CoA synthetase long-chain family member 6	Acsl6	pep chromosome:GRCm38:11:54345888:54361528:1 gene:ENSMUSG00000020333.17 transcript:ENSMUST00000139484.1 gene_biotype:protein_coding transcript_biotype:protein_coding gene_symbol:Acsl6 description:acyl-CoA synthetase long-chain family member 6 [Source:MGI Symbol;Acc:MGI:894291]	21.43	1	2	4	126	14.2453	6.53662	0.900661	1.29591	1.37499	1.19474	1.06182	1.16562	0.795137	0.591075	0.829181	0.81139	1.15928	0.837213	1.39227	0.0297045	Acsl6								1.1194	0.16273	Trex1
ENSMUSP00000103101	major urinary protein 19	Mup19	pep chromosome:GRCm38:4:61779439:61782224:-1 gene:ENSMUSG00000078673.10 transcript:ENSMUST00000107477.1 gene_biotype:protein_coding transcript_biotype:protein_coding gene_symbol:Mup19 description:major urinary protein 19 [Source:MGI Symbol;Acc:MGI:3705235]	79.14	1	20	297	187	21.3825	4.94482	0.970861	1.23187	1.24472	1.21371	1.22518	1.17727	0.799207	0.849247	0.744246	0.824976	1.01578	0.84669	1.39044	0.00138705	Mup19								0.74212	-0.430275	BGIG10090_42204
ENSMUSP00000127808	predicted gene 20425	Gm20425	pep chromosome:GRCm38:9:103190208:103230307:-1 gene:ENSMUSG00000090639.1 transcript:ENSMUST00000166836.1 gene_biotype:protein_coding transcript_biotype:protein_coding gene_symbol:Gm20425 description:predicted gene 20425 [Source:MGI Symbol;Acc:MGI:5141890]	37.93	37	38	105	978	107.727	7.76709	1.29095	1.20248	1.13839	0.952487	1.14929	1.14672	0.814747	0.844002	0.843338	0.859188	0.769934	0.826242	1.38787	0.000541574	Gm20425								#VALUE!	#VALUE!	mmu_circ_0005434
ENSMUSP00000096353	UDP-N-acetyl-alpha-D-galactosamine:polypeptide N-acetylgalactosaminyltransferase-like 6	Galntl6	pep chromosome:GRCm38:8:57776225:57962564:-1 gene:ENSMUSG00000096914.3 transcript:ENSMUST00000098757.3 gene_biotype:protein_coding transcript_biotype:protein_coding gene_symbol:Galntl6 description:UDP-N-acetyl-alpha-D-galactosamine:polypeptide N-acetylgalactosaminyltransferase-like 6 [Source:MGI Symbol;Acc:MGI:1913581]	1.44	1	1	1	417	48.2479	7.32764	1.05219	1.08431	1.18609	1.21656	1.36043	1.17991	0.737376	0.943082	0.801128	0.921409	0.858288	0.852257	1.38446	0.00114763	Galntl6								0.947541	-0.0777397	Snai2
ENSMUSP00000111442	ubiquitin-conjugating enzyme E2 variant 2	Ube2v2	pep chromosome:GRCm38:16:15555505:15594507:-1 gene:ENSMUSG00000022674.15 transcript:ENSMUST00000115776.1 gene_biotype:protein_coding transcript_biotype:protein_coding gene_symbol:Ube2v2 description:ubiquitin-conjugating enzyme E2 variant 2 [Source:MGI Symbol;Acc:MGI:1917870]	54.37	1	5	10	103	11.667	5.51611	1.10758	1.15539	1.10487	1.2638	1.19469	1.16527	0.800311	0.823424	0.846571	0.84388	0.894801	0.841797	1.38426	1.11965e-05	Ube2v2								0.355556	-1.49185	Gm46604
ENSMUSP00000006914	beta-1,4-N-acetyl-galactosaminyl transferase 1	B4galnt1	pep chromosome:GRCm38:10:127165225:127172330:1 gene:ENSMUSG00000006731.10 transcript:ENSMUST00000006914.10 gene_biotype:protein_coding transcript_biotype:protein_coding gene_symbol:B4galnt1 description:beta-1,4-N-acetyl-galactosaminyl transferase 1 [Source:MGI Symbol;Acc:MGI:1342057]	10.51	6	6	8	533	59.1751	8.5874	1.21423	1.05702	1.18114	1.22864	1.167	1.16961	0.856474	0.788878	0.80959	0.903751	0.866841	0.845107	1.38397	2.05849e-05	B4galnt1								2	1	BGIG10090_35880
ENSMUSP00000133037	immunoglobulin heavy variable 1-76	Ighv1-76	pep chromosome:GRCm38:12:115847881:115848174:-1 gene:ENSMUSG00000093896.2 transcript:ENSMUST00000169155.1 gene_biotype:IG_V_gene transcript_biotype:IG_V_gene gene_symbol:Ighv1-76 description:immunoglobulin heavy variable 1-76 [Source:MGI Symbol;Acc:MGI:4439737]	7.14	1	1	1	98	10.8724	9.23193	1.54865	0.984842	1.05015	1.3203	0.901228	1.16104	0.867322	0.748098	0.78084	0.922975	0.878551	0.839557	1.38291	0.0319833	Ighv1-76								0.8	-0.321928	1700010J16Rik
ENSMUSP00000100330	immunoglobulin heavy variable 1-82	Ighv1-82	pep chromosome:GRCm38:12:115952538:115952831:-1 gene:ENSMUSG00000095127.2 transcript:ENSMUST00000103549.1 gene_biotype:IG_V_gene transcript_biotype:IG_V_gene gene_symbol:Ighv1-82 description:immunoglobulin heavy variable 1-82 [Source:MGI Symbol;Acc:MGI:4439671]	14.29	1	2	2	98	10.6433	9.29053	1.45346	1.16243	0.923934	1.32056	0.925687	1.15721	0.863917	0.697188	0.851036	0.838314	0.935969	0.837285	1.3821	0.0216161	Ighv1-82								1.25906	0.332347	Vwf
ENSMUSP00000069418	complement component 4B (Chido blood group)	C4b	pep chromosome:GRCm38:17:34728380:34743882:-1 gene:ENSMUSG00000073418.4 transcript:ENSMUST00000069507.8 gene_biotype:protein_coding transcript_biotype:protein_coding gene_symbol:C4b description:complement component 4B (Chido blood group) [Source:MGI Symbol;Acc:MGI:88228]	24.51	40	41	70	1738	192.794	7.53271	1.18285	1.09373	1.15069	1.0896	1.33785	1.17094	0.857122	0.917195	0.815639	0.793514	0.855638	0.847822	1.38112	0.00019484	C4b								1.17048	0.227105	Gm39335
ENSMUSP00000006749	solute carrier family 4 (anion exchanger), member 1	Slc4a1	pep chromosome:GRCm38:11:102348824:102365280:-1 gene:ENSMUSG00000006574.15 transcript:ENSMUST00000006749.9 gene_biotype:protein_coding transcript_biotype:protein_coding gene_symbol:Slc4a1 description:solute carrier family 4 (anion exchanger), member 1 [Source:MGI Symbol;Acc:MGI:109393]	10.98	9	9	16	929	103.07	5.45264	1.05037	1.0074	1.11959	1.26482	1.42336	1.17311	0.833878	0.753177	0.831309	1.04404	0.78715	0.849911	1.38027	0.00777443	Slc4a1								1.33333	0.415037	Cym
ENSMUSP00000080791	ubiquitin-conjugating enzyme E2O	Ube2o	pep chromosome:GRCm38:11:116537740:116581447:-1 gene:ENSMUSG00000020802.8 transcript:ENSMUST00000082152.4 gene_biotype:protein_coding transcript_biotype:protein_coding gene_symbol:Ube2o description:ubiquitin-conjugating enzyme E2O [Source:MGI Symbol;Acc:MGI:2444266]	0.78	1	1	1	1288	140.746	5.05908	1.2814	1.11747	1.24822	1.12087	1.06902	1.16739	0.88633	0.80668	0.807447	0.920423	0.808893	0.845955	1.37997	0.000146003	Ube2o								1.14864	0.199921	Hrg
ENSMUSP00000044665	C-reactive protein, pentraxin-related	Crp	pep chromosome:GRCm38:1:172698055:172699962:1 gene:ENSMUSG00000037942.5 transcript:ENSMUST00000038495.4 gene_biotype:protein_coding transcript_biotype:protein_coding gene_symbol:Crp description:C-reactive protein, pentraxin-related [Source:MGI Symbol;Acc:MGI:88512]	17.78	3	3	4	225	25.3437	6.20166	1.28212	1.1023	1.15846	1.13656	1.14899	1.16569	0.858808	0.863228	0.880464	0.855538	0.771522	0.845912	1.37802	2.07588e-05	Crp								0.944573	-0.0822662	Hmgb3
ENSMUSP00000125920	inter alpha-trypsin inhibitor, heavy chain 4	Itih4	pep chromosome:GRCm38:14:30886521:30901846:1 gene:ENSMUSG00000021922.17 transcript:ENSMUST00000168782.3 gene_biotype:protein_coding transcript_biotype:protein_coding gene_symbol:Itih4 description:inter alpha-trypsin inhibitor, heavy chain 4 [Source:MGI Symbol;Acc:MGI:109536]	18.81	16	17	27	925	102.759	6.3667	1.31729	1.05032	1.15613	1.00527	1.23921	1.15364	0.809125	0.824805	0.864608	0.917626	0.77561	0.838355	1.37608	0.00102088	Itih4								0.995324	-0.00676132	Grb2
ENSMUSP00000095655	major urinary protein 10	Mup10	pep chromosome:GRCm38:4:60578260:60582199:-1 gene:ENSMUSG00000078680.3 transcript:ENSMUST00000098047.2 gene_biotype:protein_coding transcript_biotype:protein_coding gene_symbol:Mup10 description:major urinary protein 10 [Source:MGI Symbol;Acc:MGI:1924164]	79.44	1	20	304	180	20.6682	5.021	0.957572	1.21431	1.21064	1.14833	1.37859	1.18189	0.876932	0.835448	0.828259	0.895791	0.867521	0.86079	1.37303	0.00163819	Mup10								0.984375	-0.0227201	Ptch2
ENSMUSP00000003066	apolipoprotein E	Apoe	pep chromosome:GRCm38:7:19696272:19699052:-1 gene:ENSMUSG00000002985.16 transcript:ENSMUST00000003066.15 gene_biotype:protein_coding transcript_biotype:protein_coding gene_symbol:Apoe description:apolipoprotein E [Source:MGI Symbol;Acc:MGI:88057]	51.13	24	24	118	311	35.8444	5.68115	0.936628	1.01895	1.03179	1.34252	1.59234	1.18445	0.869247	0.905313	0.902218	0.763822	0.875675	0.863255	1.37207	0.034075	Apoe								0.630573	-0.665264	Wt1
ENSMUSP00000046444	ATPase, class I, type 8B, member 4	Atp8b4	pep chromosome:GRCm38:2:126320973:126499847:-1 gene:ENSMUSG00000060131.11 transcript:ENSMUST00000040128.11 gene_biotype:protein_coding transcript_biotype:protein_coding gene_symbol:Atp8b4 description:ATPase, class I, type 8B, member 4 [Source:MGI Symbol;Acc:MGI:1859664]	0.5	1	1	1	1194	135.057	7.62061	1.21624	1.04459	1.28945	1.06194	1.21864	1.16617	0.797279	0.862994	0.857894	0.86216	0.869908	0.850047	1.37189	0.000221977	Atp8b4								#VALUE!	#VALUE!	mmu_circ_0013196
ENSMUSP00000068594	hypoxia up-regulated 1	Hyou1	pep chromosome:GRCm38:9:44379490:44392369:1 gene:ENSMUSG00000032115.14 transcript:ENSMUST00000066601.12 gene_biotype:protein_coding transcript_biotype:protein_coding gene_symbol:Hyou1 description:hypoxia up-regulated 1 [Source:MGI Symbol;Acc:MGI:108030]	45.35	43	43	168	999	111.112	5.18604	1.02853	1.08771	1.14105	1.32931	1.26383	1.17009	0.870478	0.859424	0.846219	0.808624	0.892746	0.855498	1.36773	0.000581861	Hyou1	Hsp70 chaperones commonly depend on two types of co‐chaperones, namely J‐domain proteins of the Hsp40 family which stimulate their ATPase activity, and nucleotide exchange factors (NEFs) which allow transition from the ADP‐ to the ATP‐bound state. In the case of BiP, Grp170 [also known as oxygen‐regulated protein 150 (Orp150) or hypoxia up‐regulated protein 1 (HYOI1)] and the BiP‐associated prote…							0.930419	-0.104048	Rnf38
ENSMUSP00000042095	serine (or cysteine) peptidase inhibitor, clade A, member 3K	Serpina3k	pep chromosome:GRCm38:12:104338486:104346144:1 gene:ENSMUSG00000058207.6 transcript:ENSMUST00000043058.4 gene_biotype:protein_coding transcript_biotype:protein_coding gene_symbol:Serpina3k description:serine (or cysteine) peptidase inhibitor, clade A, member 3K [Source:MGI Symbol;Acc:MGI:98377]	44.26	14	20	168	418	46.6429	5.16064	1.01433	1.33768	1.34039	0.989804	1.0907	1.15458	0.814378	0.753829	0.808122	0.938605	0.909246	0.844836	1.36664	0.00630779	Serpina3k								#VALUE!	#VALUE!	mmu_circ_0007943
ENSMUSP00000023453	stromal cell-derived factor 2-like 1	Sdf2l1	pep chromosome:GRCm38:16:17130138:17132383:-1 gene:ENSMUSG00000022769.9 transcript:ENSMUST00000023453.9 gene_biotype:protein_coding transcript_biotype:protein_coding gene_symbol:Sdf2l1 description:stromal cell-derived factor 2-like 1 [Source:MGI Symbol;Acc:MGI:2149842]	38.01	6	6	15	221	23.6337	7.41553	1.05167	1.12902	1.10265	1.23477	1.12496	1.12861	0.775654	0.822157	0.754574	0.914942	0.865643	0.826594	1.36538	9.07814e-05	Sdf2l1								0.1875	-2.41504	Gm42085
ENSMUSP00000013970	phosphatidylinositol-5-phosphate 4-kinase, type II, gamma	Pip4k2c	pep chromosome:GRCm38:10:127197067:127211555:-1 gene:ENSMUSG00000025417.8 transcript:ENSMUST00000013970.8 gene_biotype:protein_coding transcript_biotype:protein_coding gene_symbol:Pip4k2c description:phosphatidylinositol-5-phosphate 4-kinase, type II, gamma [Source:MGI Symbol;Acc:MGI:2152214]	7.36	2	3	3	421	47.3061	6.88818	1.21419	1.04336	1.09182	1.13247	1.28829	1.15403	0.775957	0.903095	0.862326	0.84447	0.843369	0.845843	1.36435	0.000213677	Pip4k2c								0.959473	-0.0596857	Ccdc142
ENSMUSP00000144022	circadian locomotor output cycles kaput	Clock	pep chromosome:GRCm38:5:76213853:76274012:-1 gene:ENSMUSG00000029238.11 transcript:ENSMUST00000202122.1 gene_biotype:protein_coding transcript_biotype:protein_coding gene_symbol:Clock description:circadian locomotor output cycles kaput [Source:MGI Symbol;Acc:MGI:99698]	1.76	2	2	2	854	96.2046	7.00537	1.24753	1.04912	1.21369	1.08558	1.08835	1.13686	0.81593	0.760231	0.805476	0.988346	0.799525	0.833902	1.3633	0.000628809	Clock								0.917071	-0.124895	Osgepl1
ENSMUSP00000000466	perilipin 2	Plin2	pep chromosome:GRCm38:4:86656565:86670060:-1 gene:ENSMUSG00000028494.12 transcript:ENSMUST00000000466.12 gene_biotype:protein_coding transcript_biotype:protein_coding gene_symbol:Plin2 description:perilipin 2 [Source:MGI Symbol;Acc:MGI:87920]	65.18	23	23	82	425	46.6166	6.87354	0.936306	1.04675	0.9503	1.55749	1.40282	1.17873	0.886271	0.933906	0.899023	0.755401	0.852662	0.865452	1.36199	0.0431259	Plin2								0.849287	-0.235676	Gm39828
ENSMUSP00000090910	carboxylesterase 3A	Ces3a	pep chromosome:GRCm38:8:105048601:105058413:1 gene:ENSMUSG00000069922.12 transcript:ENSMUST00000093222.12 gene_biotype:protein_coding transcript_biotype:protein_coding gene_symbol:Ces3a description:carboxylesterase 3A [Source:MGI Symbol;Acc:MGI:102773]	49.91	13	24	148	571	63.2774	6.13818	0.963597	1.08025	1.09668	1.29753	1.36237	1.16008	0.848288	0.84629	0.847207	0.808521	0.909285	0.851918	1.36173	0.00353031	Ces3a								0.940465	-0.0885537	Il1rapl2
ENSMUSP00000022576	carboxypeptidase B2 (plasma)	Cpb2	pep chromosome:GRCm38:14:75242287:75283555:1 gene:ENSMUSG00000021999.9 transcript:ENSMUST00000022576.9 gene_biotype:protein_coding transcript_biotype:protein_coding gene_symbol:Cpb2 description:carboxypeptidase B2 (plasma) [Source:MGI Symbol;Acc:MGI:1891837]	4.74	3	3	3	422	48.8396	7.97217	1.44514	1.13647	1.19874	0.952973	1.00304	1.14727	0.830125	0.899642	0.862974	0.87514	0.749356	0.843447	1.36022	0.00994551	Cpb2								#VALUE!	#VALUE!	mmu_circ_0002361
ENSMUSP00000108487	chemokine (C-X-C motif) ligand 12	Cxcl12	pep chromosome:GRCm38:6:117168535:117175069:1 gene:ENSMUSG00000061353.11 transcript:ENSMUST00000112866.7 gene_biotype:protein_coding transcript_biotype:protein_coding gene_symbol:Cxcl12 description:chemokine (C-X-C motif) ligand 12 [Source:MGI Symbol;Acc:MGI:103556]	8.99	1	1	2	89	10.0254	9.46631	1.07044	1.17508	1.03727	1.20256	1.34434	1.16594	0.787381	0.909592	0.912578	0.798255	0.87839	0.857239	1.36011	0.000940325	Cxcl12								1.10171	0.139741	Actr3
ENSMUSP00000153243	polymerase (RNA) III (DNA directed) polypeptide A	Polr3a	pep chromosome:GRCm38:14:24448705:24487009:-1 gene:ENSMUSG00000025280.8 transcript:ENSMUST00000223718.1 gene_biotype:protein_coding transcript_biotype:nonsense_mediated_decay gene_symbol:Polr3a description:polymerase (RNA) III (DNA directed) polypeptide A [Source:MGI Symbol;Acc:MGI:2681836]	1.39	1	1	2	649	73.5916	9.21729	0.830659	1.14333	1.26412	1.12378	1.42214	1.15681	0.812219	0.816449	1.021	0.889727	0.72325	0.852529	1.35691	0.0237895	Polr3a								#VALUE!	#VALUE!	mmu_circ_0012439
ENSMUSP00000103155	sema domain, immunoglobulin domain (Ig), transmembrane domain (TM) and short cytoplasmic domain, (semaphorin) 4A	Sema4a	pep chromosome:GRCm38:3:88435962:88455697:-1 gene:ENSMUSG00000028064.17 transcript:ENSMUST00000107531.7 gene_biotype:protein_coding transcript_biotype:protein_coding gene_symbol:Sema4a description:sema domain, immunoglobulin domain (Ig), transmembrane domain (TM) and short cytoplasmic domain, (semaphorin) 4A [Source:MGI Symbol;Acc:MGI:107560]	1.11	1	1	1	628	68.8801	7.32764	1.25388	1.06481	1.10503	1.1679	1.23309	1.16494	0.856355	0.910661	0.846768	0.872128	0.806837	0.85855	1.35687	5.89379e-05	Sema4a								#VALUE!	#VALUE!	mmu_circ_0016172
ENSMUSP00000077074	complement component factor i	Cfi	pep chromosome:GRCm38:3:129836737:129875332:1 gene:ENSMUSG00000058952.12 transcript:ENSMUST00000077918.6 gene_biotype:protein_coding transcript_biotype:protein_coding gene_symbol:Cfi description:complement component factor i [Source:MGI Symbol;Acc:MGI:105937]	3.81	3	3	3	603	67.2165	7.45947	1.23346	1.16304	1.09927	1.10893	1.22104	1.16515	0.903087	0.783215	0.855702	0.98142	0.778983	0.860482	1.35407	0.000194504	Cfi								0.0689655	-3.85798	Acta1
ENSMUSP00000069159	COMM domain containing 5	Commd5	pep chromosome:GRCm38:15:76899910:76901305:1 gene:ENSMUSG00000055041.8 transcript:ENSMUST00000068407.5 gene_biotype:protein_coding transcript_biotype:protein_coding gene_symbol:Commd5 description:COMM domain containing 5 [Source:MGI Symbol;Acc:MGI:1913648]	3.57	1	1	2	224	24.4519	8.06006	1.24043	1.02613	1.09358	1.11637	1.3049	1.15628	0.842638	0.852622	0.799315	0.884578	0.895351	0.854901	1.35253	0.000495073	Commd5								0.603306	-0.729039	Snai3
ENSMUSP00000103096	major urinary protein 3	Mup3	pep chromosome:GRCm38:4:62083476:62087289:-1 gene:ENSMUSG00000066154.11 transcript:ENSMUST00000107472.7 gene_biotype:protein_coding transcript_biotype:protein_coding gene_symbol:Mup3 description:major urinary protein 3 [Source:MGI Symbol;Acc:MGI:97235]	57.07	8	12	41	184	21.4027	4.75439	0.895742	1.13935	1.13694	1.32545	1.38075	1.17565	0.92711	0.804328	0.864986	0.831463	0.921467	0.869871	1.35152	0.00873675	Mup3								1.18119	0.240236	Ppib
ENSMUSP00000023285	thymidine phosphorylase	Tymp	pep chromosome:GRCm38:15:89371931:89377039:-1 gene:ENSMUSG00000022615.7 transcript:ENSMUST00000023285.4 gene_biotype:protein_coding transcript_biotype:protein_coding gene_symbol:Tymp description:thymidine phosphorylase [Source:MGI Symbol;Acc:MGI:1920212]	14.23	7	7	10	471	49.3051	7.03467	1.02279	1.03399	1.16008	1.41018	1.23123	1.17165	0.825335	0.841864	0.913421	0.852377	0.903464	0.867292	1.35093	0.00322432	Tymp								1.09169	0.126559	Myrf
ENSMUSP00000030041	alpha 1 microglobulin/bikunin	Ambp	pep chromosome:GRCm38:4:63143275:63154173:-1 gene:ENSMUSG00000028356.4 transcript:ENSMUST00000030041.4 gene_biotype:protein_coding transcript_biotype:protein_coding gene_symbol:Ambp description:alpha 1 microglobulin/bikunin [Source:MGI Symbol;Acc:MGI:88002]	13.18	4	4	5	349	39.004	6.31592	1.1415	1.08404	1.10991	1.17582	1.21573	1.1454	0.792261	0.870973	0.867092	0.81846	0.891099	0.847977	1.35074	8.39655e-06	Ambp								0.508475	-0.975752	Gimap7
ENSMUSP00000020238	heat shock protein 90, beta (Grp94), member 1	Hsp90b1	pep chromosome:GRCm38:10:86690840:86705509:-1 gene:ENSMUSG00000020048.13 transcript:ENSMUST00000020238.13 gene_biotype:protein_coding transcript_biotype:protein_coding gene_symbol:Hsp90b1 description:heat shock protein 90, beta (Grp94), member 1 [Source:MGI Symbol;Acc:MGI:98817]	57.61	55	57	377	802	92.4183	4.81787	1.12312	1.09422	1.20454	1.23151	1.12528	1.15573	0.839607	0.910846	0.843943	0.82807	0.863171	0.857127	1.34838	9.05792e-06	Hsp90b1	chaperones like glucose‐regulated protein 94 (Grp94), which belongs to the Hsp90 family, then also assist in protein folding in an ATP‐dependent manner							0.77036	-0.376395	Serpina4-ps1
ENSMUSP00000106316	ankyrin 1, erythroid	Ank1	pep chromosome:GRCm38:8:22974844:23149933:1 gene:ENSMUSG00000031543.18 transcript:ENSMUST00000110688.8 gene_biotype:protein_coding transcript_biotype:protein_coding gene_symbol:Ank1 description:ankyrin 1, erythroid [Source:MGI Symbol;Acc:MGI:88024]	4.01	7	7	7	1744	191.915	7.86963	1.08516	1.06268	1.15451	1.17961	1.28305	1.153	0.838025	0.733186	0.852955	1.00164	0.85014	0.85519	1.34824	0.000881046	Ank1								1	0	Zfp985
ENSMUSP00000100194	immunoglobulin kappa variable 6-15	Igkv6-15	pep chromosome:GRCm38:6:70406469:70406992:-1 gene:ENSMUSG00000094797.1 transcript:ENSMUST00000103393.1 gene_biotype:IG_V_gene transcript_biotype:IG_V_gene gene_symbol:Igkv6-15 description:immunoglobulin kappa variable 6-15 [Source:MGI Symbol;Acc:MGI:1330831]	15.65	1	2	2	115	12.749	4.95752	1.03186	1.21219	1.19361	1.26053	1.0873	1.1571	0.87608	0.743185	0.857588	0.851727	0.963523	0.858421	1.34794	0.000616525	Igkv6-15								0.878543	-0.186816	BGIG10090_46754
ENSMUSP00000048675	solute carrier family 38, member 10	Slc38a10	pep chromosome:GRCm38:11:120103960:120151346:-1 gene:ENSMUSG00000061306.16 transcript:ENSMUST00000045402.13 gene_biotype:protein_coding transcript_biotype:protein_coding gene_symbol:Slc38a10 description:solute carrier family 38, member 10 [Source:MGI Symbol;Acc:MGI:1919305]	2.31	2	2	2	1082	116.268	5.89697	1.13494	1.08848	1.15163	1.18009	1.23561	1.15815	0.970743	0.80198	0.808131	0.824683	0.891568	0.859421	1.34759	7.52629e-05	Slc38a10								1.06524	0.0911746	Plcb1
ENSMUSP00000030986	low density lipoprotein receptor-related protein associated protein 1	Lrpap1	pep chromosome:GRCm38:5:35091501:35105766:-1 gene:ENSMUSG00000029103.16 transcript:ENSMUST00000030986.14 gene_biotype:protein_coding transcript_biotype:protein_coding gene_symbol:Lrpap1 description:low density lipoprotein receptor-related protein associated protein 1 [Source:MGI Symbol;Acc:MGI:96829]	57.5	22	22	48	360	42.1892	7.86963	1.1629	1.11116	1.12855	1.18524	1.18119	1.15381	0.851176	0.89279	0.859449	0.830003	0.849939	0.856672	1.34685	1.71891e-07	Lrpap1								1.03445	0.0488657	Fnta
ENSMUSP00000105788	transmembrane 6 superfamily member 2	Tm6sf2	pep chromosome:GRCm38:8:70072924:70080066:1 gene:ENSMUSG00000036151.15 transcript:ENSMUST00000110160.8 gene_biotype:protein_coding transcript_biotype:protein_coding gene_symbol:Tm6sf2 description:transmembrane 6 superfamily member 2 [Source:MGI Symbol;Acc:MGI:1933210]	4.23	1	1	1	378	43.032	7.6499	1.3285	1.09069	1.11266	1.10473	1.14179	1.15568	0.775355	1.05624	0.922784	0.72573	0.810243	0.858071	1.34683	0.0037653	Tm6sf2								0.898148	-0.154975	BGIG10090_45239
ENSMUSP00000144561	gelsolin	Gsn	pep chromosome:GRCm38:2:35256380:35307890:1 gene:ENSMUSG00000026879.14 transcript:ENSMUST00000201185.3 gene_biotype:protein_coding transcript_biotype:protein_coding gene_symbol:Gsn description:gelsolin [Source:MGI Symbol;Acc:MGI:95851]	13.95	10	10	20	731	80.7124	5.75732	1.12159	1.07439	1.10873	1.20486	1.24342	1.1506	0.818127	0.75161	0.903217	1.05387	0.747212	0.854808	1.34603	0.00194007	Gsn								1.6	0.678072	Rcvrn
ENSMUSP00000046910	selenoprotein F	Selenof	pep chromosome:GRCm38:3:144570426:144597680:1 gene:ENSMUSG00000037072.15 transcript:ENSMUST00000082437.9 gene_biotype:protein_coding transcript_biotype:protein_coding gene_symbol:Selenof description:selenoprotein F [Source:MGI Symbol;Acc:MGI:1927947]	22.22	3	3	6	162	17.768	5.35107	1.0865	1.1307	1.1907	1.174	1.22794	1.16197	0.841922	0.896153	0.875156	0.826368	0.878777	0.863675	1.34538	4.78779e-06	Selenof								#VALUE!	#VALUE!	mmu_circ_0008154
ENSMUSP00000115173	apolipoprotein C-II	Apoc2	pep chromosome:GRCm38:7:19671579:19677941:-1 gene:ENSMUSG00000002992.17 transcript:ENSMUST00000142352.8 gene_biotype:protein_coding transcript_biotype:protein_coding gene_symbol:Apoc2 description:apolipoprotein C-II [Source:MGI Symbol;Acc:MGI:88054]	9.28	1	1	1	97	10.7344	4.84326	1.08079	1.07131	1.46165	0.912919	1.24127	1.15359	0.80734	0.742685	0.751256	0.908473	1.0776	0.857471	1.34534	0.0294686	Apoc2								#VALUE!	#VALUE!	mmu_circ_0010392
ENSMUSP00000027861	dermatopontin	Dpt	pep chromosome:GRCm38:1:164796644:164824266:1 gene:ENSMUSG00000026574.5 transcript:ENSMUST00000027861.5 gene_biotype:protein_coding transcript_biotype:protein_coding gene_symbol:Dpt description:dermatopontin [Source:MGI Symbol;Acc:MGI:1928392]	5.47	1	1	1	201	23.9787	4.83057	1.02036	0.999574	1.03849	1.37319	1.4665	1.17962	0.999457	0.939571	0.80276	0.782723	0.861166	0.877135	1.34486	0.0226885	Dpt								#VALUE!	#VALUE!	mmu_circ_0013863
ENSMUSP00000054303	ubiquitin-conjugating enzyme E2F (putative)	Ube2f	pep chromosome:GRCm38:1:91250311:91285740:1 gene:ENSMUSG00000034343.14 transcript:ENSMUST00000059743.11 gene_biotype:protein_coding transcript_biotype:protein_coding gene_symbol:Ube2f description:ubiquitin-conjugating enzyme E2F (putative) [Source:MGI Symbol;Acc:MGI:1915171]	11.35	2	2	2	185	21.0967	6.53662	1.07547	1.19771	1.29026	1.04191	1.1377	1.14861	0.933737	0.767579	0.816071	0.826665	0.935404	0.855891	1.342	0.000764879	Ube2f								1.53383	0.617143	Pcdhgb6
ENSMUSP00000148146	predicted gene 45785	Gm45785	pep chromosome:GRCm38:7:140818087:140856331:-1 gene:ENSMUSG00000110136.1 transcript:ENSMUST00000209690.1 gene_biotype:protein_coding transcript_biotype:protein_coding gene_symbol:Gm45785 description:predicted gene 45785 [Source:MGI Symbol;Acc:MGI:5804900]	34.04	2	2	4	94	10.4392	5.57959	1.19969	1.13582	1.18809	1.11565	1.04949	1.13775	0.949991	0.740976	0.766468	0.941576	0.859201	0.851642	1.33595	0.000502839	Gm45785								2.35714	1.23704	BGIG10090_34616
ENSMUSP00000153401	predicted gene, 49391	Gm49391	pep chromosome:GRCm38:13:60895361:60936571:-1 gene:ENSMUSG00000114432.1 transcript:ENSMUST00000225167.1 gene_biotype:protein_coding transcript_biotype:protein_coding gene_symbol:Gm49391 description:predicted gene, 49391 [Source:MGI Symbol;Acc:MGI:6121619]	5.88	1	1	1	136	15.6935	5.5542	1.28329	1.18053	1.30831	1.00244	0.976787	1.15027	1.02945	0.749287	0.668056	0.986499	0.87457	0.861573	1.33508	0.0179958	Gm49391								1	0	BGIG10090_36706
ENSMUSP00000023965	complement factor H-related 1	Cfhr1	pep chromosome:GRCm38:1:139547053:139560272:-1 gene:ENSMUSG00000057037.8 transcript:ENSMUST00000023965.7 gene_biotype:protein_coding transcript_biotype:protein_coding gene_symbol:Cfhr1 description:complement factor H-related 1 [Source:MGI Symbol;Acc:MGI:2138169]	4.08	2	2	2	343	38.4178	7.92822	1.17043	1.1798	1.00462	1.04443	1.33315	1.14648	0.77367	0.810494	0.911031	0.909308	0.891523	0.859205	1.33435	0.00211249	Cfhr1								1.04438	0.0626511	Gmps
ENSMUSP00000137687	myotubularin related protein 3	Mtmr3	pep chromosome:GRCm38:11:4482559:4594863:-1 gene:ENSMUSG00000034354.17 transcript:ENSMUST00000130716.7 gene_biotype:protein_coding transcript_biotype:nonsense_mediated_decay gene_symbol:Mtmr3 description:myotubularin related protein 3 [Source:MGI Symbol;Acc:MGI:1921552]	1.21	1	1	2	1075	120.219	5.84619	0.998678	1.16523	1.26054	1.17883	1.16683	1.15402	0.920605	0.748268	0.754269	1.01791	0.898863	0.867983	1.32955	0.00273269	Mtmr3								#VALUE!	#VALUE!	mmu_circ_0005138
ENSMUSP00000059224	C1GALT1-specific chaperone 1	C1galt1c1	pep chromosome:GRCm38:X:38630785:38635087:-1 gene:ENSMUSG00000048970.9 transcript:ENSMUST00000058265.7 gene_biotype:protein_coding transcript_biotype:protein_coding gene_symbol:C1galt1c1 description:C1GALT1-specific chaperone 1 [Source:MGI Symbol;Acc:MGI:1913493]	2.22	1	1	1	316	36.0438	6.7417	1.1342	1.13179	1.18108	1.19402	1.12795	1.15381	1.00453	0.631344	0.670212	1.14198	0.894378	0.868489	1.32852	0.0198534	C1galt1c1								#VALUE!	#VALUE!	mmu_circ_0009121
ENSMUSP00000046636	vitamin D binding protein	Gc	pep chromosome:GRCm38:5:89417522:89457898:-1 gene:ENSMUSG00000035540.12 transcript:ENSMUST00000049209.12 gene_biotype:protein_coding transcript_biotype:protein_coding gene_symbol:Gc description:vitamin D binding protein [Source:MGI Symbol;Acc:MGI:95669]	30.46	16	16	41	476	53.565	5.50342	1.04812	1.1584	1.06809	1.12259	1.36316	1.15207	0.804418	0.953384	0.940997	0.799133	0.838342	0.867255	1.32841	0.00243441	Gc								#VALUE!	#VALUE!	mmu_circ_0011956
ENSMUSP00000006667	GTPase, very large interferon inducible 1	Gvin1	pep chromosome:GRCm38:7:106156556:106215310:-1 gene:ENSMUSG00000045868.12 transcript:ENSMUST00000006667.10 gene_biotype:protein_coding transcript_biotype:protein_coding gene_symbol:Gvin1 description:GTPase, very large interferon inducible 1 [Source:MGI Symbol;Acc:MGI:1921808]	8.03	23	23	30	2427	280.605	6.56592	1.15787	0.917943	1.23824	1.43912	0.983077	1.14725	0.815862	0.902206	0.890408	0.950044	0.762179	0.86414	1.32762	0.0210052	Gvin1								#VALUE!	#VALUE!	mmu_circ_0003303
ENSMUSP00000035761	apolipoprotein B	Apob	pep chromosome:GRCm38:12:7977779:8016500:1 gene:ENSMUSG00000020609.14 transcript:ENSMUST00000037520.13 gene_biotype:protein_coding transcript_biotype:protein_coding gene_symbol:Apob description:apolipoprotein B [Source:MGI Symbol;Acc:MGI:88052]	16.83	77	77	132	4456	503.589	6.82959	1.06895	1.13737	1.18472	1.1682	1.15765	1.14338	0.852915	0.904996	0.871485	0.814383	0.873723	0.8635	1.32412	3.65351e-06	Apob								#VALUE!	#VALUE!	mmu_circ_0009690
ENSMUSP00000033477	coagulation factor IX	F9	pep chromosome:GRCm38:X:59999464:60030759:1 gene:ENSMUSG00000031138.4 transcript:ENSMUST00000033477.4 gene_biotype:protein_coding transcript_biotype:protein_coding gene_symbol:F9 description:coagulation factor IX [Source:MGI Symbol;Acc:MGI:88384]	8.7	4	5	6	471	52.9438	5.43994	1.30779	1.09924	1.19176	1.11993	1.04427	1.1526	0.85328	0.837981	0.894117	0.906298	0.866492	0.871633	1.32235	0.000338799	F9								1.19901	0.261846	BGIG10090_42825
ENSMUSP00000038166	protein O-glucosyltransferase 1	Poglut1	pep chromosome:GRCm38:16:38525137:38550258:-1 gene:ENSMUSG00000034064.14 transcript:ENSMUST00000036210.6 gene_biotype:protein_coding transcript_biotype:protein_coding gene_symbol:Poglut1 description:protein O-glucosyltransferase 1 [Source:MGI Symbol;Acc:MGI:2444232]	6.89	3	3	3	392	46.3495	8.85107	1.2256	1.07458	1.15448	1.16379	1.14252	1.1522	0.909864	0.868721	0.833903	0.908584	0.837619	0.871738	1.32172	1.14832e-05	Poglut1								0.637795	-0.648835	Gm38422
ENSMUSP00000126284	general transcription factor II E, polypeptide 2 (beta subunit)	Gtf2e2	pep chromosome:GRCm38:8:33731833:33777164:1 gene:ENSMUSG00000031585.13 transcript:ENSMUST00000170705.7 gene_biotype:protein_coding transcript_biotype:protein_coding gene_symbol:Gtf2e2 description:general transcription factor II E, polypeptide 2 (beta subunit) [Source:MGI Symbol;Acc:MGI:1915403]	6.16	2	2	2	292	33.0264	9.64209	1.10244	1.12256	1.02791	1.14019	1.28922	1.13647	0.887692	0.807976	0.908286	0.867234	0.836254	0.861489	1.31919	0.00034668	Gtf2e2								1.76923	0.823122	Neto1
ENSMUSP00000122941	mitochondrial assembly of ribosomal large subunit 1	Malsu1	pep chromosome:GRCm38:6:49073795:49086751:1 gene:ENSMUSG00000029815.12 transcript:ENSMUST00000128616.5 gene_biotype:protein_coding transcript_biotype:protein_coding gene_symbol:Malsu1 description:mitochondrial assembly of ribosomal large subunit 1 [Source:MGI Symbol;Acc:MGI:1922843]	5.26	1	1	1	228	26.0032	6.72705	1.15741	1.20026	1.28192	1.06078	1.01125	1.14233	0.887927	0.861866	0.91386	0.803227	0.865451	0.866466	1.31837	0.000704907	Malsu1								1.08089	0.112219	Smyd5
ENSMUSP00000041477	ribonuclease P/MRP 25 subunit-like	Rpp25l	pep chromosome:GRCm38:4:41712033:41713534:-1 gene:ENSMUSG00000036114.3 transcript:ENSMUST00000038434.3 gene_biotype:protein_coding transcript_biotype:protein_coding gene_symbol:Rpp25l description:ribonuclease P/MRP 25 subunit-like [Source:MGI Symbol;Acc:MGI:1917211]	5.52	1	1	1	163	17.6643	10.4624	1.2067	1.00472	1.21017	1.30109	1.00604	1.14574	0.5899	1.15579	0.683522	0.969329	0.953943	0.870497	1.31619	0.0494592	Rpp25l								1.10214	0.140303	Rheb
ENSMUSP00000146453	WD repeat domain 45	Wdr45	pep chromosome:GRCm38:X:7722243:7726746:1 gene:ENSMUSG00000039382.12 transcript:ENSMUST00000208528.1 gene_biotype:protein_coding transcript_biotype:protein_coding gene_symbol:Wdr45 description:WD repeat domain 45 [Source:MGI Symbol;Acc:MGI:1859606]	6.15	1	1	1	130	15.1047	8.08936	1.08681	1.24844	1.13909	1.02817	1.21739	1.14398	0.809286	0.936816	0.900609	0.803947	0.9012	0.870372	1.31436	0.000499336	Wdr45								0.527273	-0.923379	BGIG10090_43573
ENSMUSP00000099887	tetratricopeptide repeat domain 39B	Ttc39b	pep chromosome:GRCm38:4:83220300:83324255:-1 gene:ENSMUSG00000038172.14 transcript:ENSMUST00000102823.9 gene_biotype:protein_coding transcript_biotype:protein_coding gene_symbol:Ttc39b description:tetratricopeptide repeat domain 39B [Source:MGI Symbol;Acc:MGI:1917113]	4.86	3	3	4	617	70.2479	6.63916	1.04181	1.16306	1.15393	1.11007	1.14441	1.12266	0.934427	0.767501	0.772483	0.84042	0.960454	0.855057	1.31296	0.000383851	Ttc39b								1.02533	0.0360856	Gc
ENSMUSP00000153147	mannose-binding lectin (protein A) 1	Mbl1	pep chromosome:GRCm38:14:41151458:41159601:1 gene:ENSMUSG00000037780.3 transcript:ENSMUST00000225792.1 gene_biotype:protein_coding transcript_biotype:protein_coding gene_symbol:Mbl1 description:mannose-binding lectin (protein A) 1 [Source:MGI Symbol;Acc:MGI:96923]	19.67	5	6	10	239	25.3798	7.60596	1.07276	1.10391	1.18061	1.15657	1.14626	1.13202	0.798074	0.84305	0.917823	0.883193	0.876502	0.863728	1.31062	1.16527e-05	Mbl1								0.625	-0.678072	BGIG10090_45963
ENSMUSP00000107394	quiescin Q6 sulfhydryl oxidase 1	Qsox1	pep chromosome:GRCm38:1:155778159:155812851:-1 gene:ENSMUSG00000033684.14 transcript:ENSMUST00000111764.7 gene_biotype:protein_coding transcript_biotype:protein_coding gene_symbol:Qsox1 description:quiescin Q6 sulfhydryl oxidase 1 [Source:MGI Symbol;Acc:MGI:1330818]	4.69	4	4	4	661	73.2511	6.88818	1.28193	1.09775	1.13053	0.99863	1.15913	1.13359	0.870729	0.851114	0.842062	0.918504	0.851151	0.866712	1.30793	0.000529985	Qsox1								0	#NUM!	BGIG10090_44979
ENSMUSP00000029515	S100 calcium binding protein A11	S100a11	pep chromosome:GRCm38:3:93520488:93526287:1 gene:ENSMUSG00000027907.4 transcript:ENSMUST00000029515.4 gene_biotype:protein_coding transcript_biotype:protein_coding gene_symbol:S100a11 description:S100 calcium binding protein A11 [Source:MGI Symbol;Acc:MGI:1338798]	9.18	1	1	1	98	11.0755	5.45264	1.07638	1.09516	1.44392	1.09267	1.01565	1.14476	0.77428	1.05492	0.770723	0.894261	0.883635	0.875564	1.30745	0.0192579	S100a11								1.06452	0.0901978	BGIG10090_47220
ENSMUSP00000143910	eukaryotic translation initiation factor 4H	Eif4h	pep chromosome:GRCm38:5:134619721:134639490:-1 gene:ENSMUSG00000040731.13 transcript:ENSMUST00000202622.3 gene_biotype:protein_coding transcript_biotype:protein_coding gene_symbol:Eif4h description:eukaryotic translation initiation factor 4H [Source:MGI Symbol;Acc:MGI:1341822]	42.34	2	9	38	248	27.3244	7.2251	1.07084	1.26135	1.35786	1.00562	1.00665	1.14046	1.01725	0.758729	0.756321	0.848478	0.986401	0.873435	1.30572	0.0183953	Eif4h								0.5	-1	Gm48909
ENSMUSP00000028683	protein disulfide isomerase associated 3	Pdia3	pep chromosome:GRCm38:2:121413775:121438687:1 gene:ENSMUSG00000027248.13 transcript:ENSMUST00000028683.13 gene_biotype:protein_coding transcript_biotype:protein_coding gene_symbol:Pdia3 description:protein disulfide isomerase associated 3 [Source:MGI Symbol;Acc:MGI:95834]	60.59	41	41	208	505	56.6427	6.21436	1.08969	1.09924	1.15979	1.18564	1.17225	1.14132	0.867142	0.930166	0.876422	0.82151	0.877973	0.874643	1.3049	7.32796e-06	Pdia3								1.14754	0.198546	H2-Ob
ENSMUSP00000111006	kininogen 2	Kng2	pep chromosome:GRCm38:16:22985854:23029068:-1 gene:ENSMUSG00000060459.14 transcript:ENSMUST00000115349.8 gene_biotype:protein_coding transcript_biotype:protein_coding gene_symbol:Kng2 description:kininogen 2 [Source:MGI Symbol;Acc:MGI:3027157]	12.93	2	5	5	433	47.8567	6.16357	1.19084	1.07334	1.0991	1.13423	1.19876	1.13925	0.836873	0.873676	0.87371	0.88111	0.912235	0.875521	1.30123	1.14157e-05	Kng2								#DIV/0!	#DIV/0!	Sbk2
ENSMUSP00000020024	fatty acid binding protein 7, brain	Fabp7	pep chromosome:GRCm38:10:57784881:57788450:1 gene:ENSMUSG00000019874.11 transcript:ENSMUST00000020024.11 gene_biotype:protein_coding transcript_biotype:protein_coding gene_symbol:Fabp7 description:fatty acid binding protein 7, brain [Source:MGI Symbol;Acc:MGI:101916]	9.09	1	1	1	132	14.8834	5.63037	1.33169	1.06188	1.06826	1.24794	0.959114	1.13378	0.776456	0.935815	0.876484	0.923163	0.846727	0.871729	1.30061	0.00745108	Fabp7								#VALUE!	#VALUE!	mmu_circ_0005040
ENSMUSP00000035115	vasoactive intestinal peptide receptor 1	Vipr1	pep chromosome:GRCm38:9:121642716:121672954:1 gene:ENSMUSG00000032528.5 transcript:ENSMUST00000035115.4 gene_biotype:protein_coding transcript_biotype:protein_coding gene_symbol:Vipr1 description:vasoactive intestinal peptide receptor 1 [Source:MGI Symbol;Acc:MGI:109272]	3.7	1	1	1	459	52.0613	7.82568	0.985005	1.11134	1.05356	1.28088	1.32474	1.1511	0.945659	0.807981	0.77706	0.938529	0.956781	0.885202	1.30039	0.00799358	Vipr1								#VALUE!	#VALUE!	mmu_circ_0008431
ENSMUSP00000024944	solute carrier family 3, member 1	Slc3a1	pep chromosome:GRCm38:17:85028347:85064243:1 gene:ENSMUSG00000024131.7 transcript:ENSMUST00000024944.7 gene_biotype:protein_coding transcript_biotype:protein_coding gene_symbol:Slc3a1 description:solute carrier family 3, member 1 [Source:MGI Symbol;Acc:MGI:1195264]	1.46	1	1	2	685	78.0686	5.65576	1.18307	1.07067	1.07676	1.11121	1.25326	1.13899	1.02173	0.727572	0.853086	0.865883	0.915161	0.876686	1.2992	0.00216191	Slc3a1								1.47727	0.562936	LOC108167850
ENSMUSP00000112891	chitinase domain containing 1	Chid1	pep chromosome:GRCm38:7:141493138:141539804:-1 gene:ENSMUSG00000025512.15 transcript:ENSMUST00000118694.7 gene_biotype:protein_coding transcript_biotype:protein_coding gene_symbol:Chid1 description:chitinase domain containing 1 [Source:MGI Symbol;Acc:MGI:1915288]	21.17	6	6	15	307	35.2185	8.36768	1.08473	1.07064	1.14642	1.19851	1.13004	1.12607	0.859841	0.878074	0.854486	0.901149	0.845901	0.86789	1.29748	6.46744e-06	Chid1								0.981366	-0.0271361	Igsf3
ENSMUSP00000152169	cathepsin L	Ctsl	pep chromosome:GRCm38:13:64359337:64370890:-1 gene:ENSMUSG00000021477.9 transcript:ENSMUST00000222517.1 gene_biotype:protein_coding transcript_biotype:protein_coding gene_symbol:Ctsl description:cathepsin L [Source:MGI Symbol;Acc:MGI:88564]	29.64	8	8	18	334	37.523	6.82959	1.18055	0.985209	1.3258	1.26893	0.943192	1.14074	0.757147	0.893859	0.901464	0.993733	0.858396	0.88092	1.29494	0.0156929	Ctsl								#VALUE!	#VALUE!	mmu_circ_0003134
ENSMUSP00000155295	methyltransferase like 7A1	Mettl7a1	pep chromosome:GRCm38:15:100304182:100313331:1 gene:ENSMUSG00000054619.7 transcript:ENSMUST00000229217.1 gene_biotype:protein_coding transcript_biotype:protein_coding gene_symbol:Mettl7a1 description:methyltransferase like 7A1 [Source:MGI Symbol;Acc:MGI:1916523]	28.5	4	4	14	193	22.4794	8.00146	0.988641	1.17756	1.08836	1.13512	1.23446	1.12483	0.87234	0.889176	0.85675	0.789566	0.941443	0.869855	1.29312	0.000759845	Mettl7a1								0.5	-1	BGIG10090_46779
ENSMUSP00000047931	core 1 synthase, glycoprotein-N-acetylgalactosamine 3-beta-galactosyltransferase, 1	C1galt1	pep chromosome:GRCm38:6:7844842:7875687:1 gene:ENSMUSG00000042460.5 transcript:ENSMUST00000040159.5 gene_biotype:protein_coding transcript_biotype:protein_coding gene_symbol:C1galt1 description:core 1 synthase, glycoprotein-N-acetylgalactosamine 3-beta-galactosyltransferase, 1 [Source:MGI Symbol;Acc:MGI:2151071]	6.61	2	2	2	363	42.2769	7.1958	1.11279	1.04407	1.19633	1.1219	1.23787	1.14259	1.03091	0.74863	0.765096	0.956222	0.917355	0.883642	1.29305	0.00388994	C1galt1								1.00014	0.000207239	Ambra1
ENSMUSP00000028356	CD302 antigen	Cd302	pep chromosome:GRCm38:2:60251993:60284418:-1 gene:ENSMUSG00000060703.12 transcript:ENSMUST00000028356.8 gene_biotype:protein_coding transcript_biotype:protein_coding gene_symbol:Cd302 description:CD302 antigen [Source:MGI Symbol;Acc:MGI:1913455]	8.68	1	1	2	219	24.2977	4.56396	1.3342	1.09428	1.21172	1.00781	1.01291	1.13218	1.0216	0.766758	0.691754	0.926138	0.974183	0.876086	1.29232	0.020327	Cd302								0.852632	-0.230006	Nhs
ENSMUSP00000023143	LPS-induced TN factor	Litaf	pep chromosome:GRCm38:16:10959275:10993121:-1 gene:ENSMUSG00000022500.15 transcript:ENSMUST00000023143.13 gene_biotype:protein_coding transcript_biotype:protein_coding gene_symbol:Litaf description:LPS-induced TN factor [Source:MGI Symbol;Acc:MGI:1929512]	4.35	1	1	1	161	16.9341	5.88428	1.02197	1.16358	1.10696	1.15781	1.24371	1.1388	0.834575	0.814743	0.908885	0.987563	0.861055	0.881364	1.29209	0.000658249	Litaf								0.5	-1	9830107B12Rik
ENSMUSP00000114986	RIKEN cDNA 9530053A07 gene	9530053A07Rik	pep chromosome:GRCm38:7:28129816:28164795:1 gene:ENSMUSG00000078776.9 transcript:ENSMUST00000150948.1 gene_biotype:protein_coding transcript_biotype:protein_coding gene_symbol:9530053A07Rik description:RIKEN cDNA 9530053A07 gene [Source:MGI Symbol;Acc:MGI:2442118]	0.35	1	1	1	2581	280.044	6.17627	0.910166	1.32287	1.15755	1.07241	1.25185	1.14297	0.966015	0.870461	0.891306	0.79805	0.897284	0.884623	1.29204	0.00990988	9530053A07Rik								1.29461	0.372513	Anxa1
ENSMUSP00000025215	endoplasmic reticulum chaperone SIL1 homolog (S. cerevisiae)	Sil1	pep chromosome:GRCm38:18:35266400:35498925:-1 gene:ENSMUSG00000024357.9 transcript:ENSMUST00000025215.8 gene_biotype:protein_coding transcript_biotype:protein_coding gene_symbol:Sil1 description:endoplasmic reticulum chaperone SIL1 homolog (S. cerevisiae) [Source:MGI Symbol;Acc:MGI:1932040]	7.31	3	3	3	465	52.3971	5.2749	0.998487	1.04178	1.12346	1.26033	1.27886	1.14058	0.904239	0.892299	0.878895	0.876167	0.862415	0.882803	1.292	0.00192131	Sil1		he BiP‐associated protein, BAP, also known as Sil1 serve as NEFs and thus control its activity via its so‐called ATPase cycle (Behnke, Feige & Hendershot, 2015; Bracher & Verghese, 2015). During this cycle, Hsp70 chaperones exist in an ATP‐bound state with a low affinity for their substrate protein and a high‐affinity ADP‐bound state (Mayer & Bukau, 2005). Thus it would seem natural that protein …						1.625	0.70044	Gm40444
ENSMUSP00000088736	eukaryotic translation initiation factor 2, subunit 3, structural gene Y-linked	Eif2s3y	pep chromosome:GRCm38:Y:1010543:1028594:1 gene:ENSMUSG00000069049.11 transcript:ENSMUST00000091197.3 gene_biotype:protein_coding transcript_biotype:protein_coding gene_symbol:Eif2s3y description:eukaryotic translation initiation factor 2, subunit 3, structural gene Y-linked [Source:MGI Symbol;Acc:MGI:1349430]	29.87	2	12	21	472	51.0983	8.49951	1.12287	1.2152	1.22186	1.09956	1.01887	1.13567	0.893941	0.952382	0.850242	0.808174	0.891422	0.879232	1.29166	0.000453948	Eif2s3y								#VALUE!	#VALUE!	mmu_circ_0011422
ENSMUSP00000107954	retinol binding protein 4, plasma	Rbp4	pep chromosome:GRCm38:19:38116620:38124811:-1 gene:ENSMUSG00000024990.12 transcript:ENSMUST00000112335.2 gene_biotype:protein_coding transcript_biotype:protein_coding gene_symbol:Rbp4 description:retinol binding protein 4, plasma [Source:MGI Symbol;Acc:MGI:97879]	38.31	8	8	23	201	23.1913	5.98584	0.921188	1.15775	1.01226	1.23314	1.33747	1.13236	0.892171	0.845713	0.94048	0.839314	0.875317	0.878599	1.28883	0.0109201	Rbp4								1	0	Gm27230
ENSMUSP00000038559	alpha-2-glycoprotein 1, zinc	Azgp1	pep chromosome:GRCm38:5:137981539:137990233:1 gene:ENSMUSG00000037053.6 transcript:ENSMUST00000035390.6 gene_biotype:protein_coding transcript_biotype:protein_coding gene_symbol:Azgp1 description:alpha-2-glycoprotein 1, zinc [Source:MGI Symbol;Acc:MGI:103163]	37.13	10	10	17	307	35.3096	6.17627	1.03381	1.11653	0.974172	1.22337	1.30197	1.12997	0.881429	0.894288	0.920238	0.817229	0.873453	0.877327	1.28797	0.00367774	Azgp1								1.25599	0.328829	Mis12
ENSMUSP00000043660	transmembrane p24 trafficking protein 7	Tmed7	pep chromosome:GRCm38:18:46560235:46597314:-1 gene:ENSMUSG00000033184.14 transcript:ENSMUST00000036030.13 gene_biotype:protein_coding transcript_biotype:protein_coding gene_symbol:Tmed7 description:transmembrane p24 trafficking protein 7 [Source:MGI Symbol;Acc:MGI:1913926]	16.49	4	4	7	188	21.2624	6.20166	1.09926	1.09343	1.1548	1.18479	1.0777	1.122	0.906601	0.856274	0.831181	0.914979	0.849367	0.87168	1.28716	1.20978e-05	Tmed7								1.07198	0.100274	Gm32647
ENSMUSP00000080337	methyltransferase like 15	Mettl15	pep chromosome:GRCm38:2:109092297:109278290:-1 gene:ENSMUSG00000057234.9 transcript:ENSMUST00000081631.9 gene_biotype:protein_coding transcript_biotype:protein_coding gene_symbol:Mettl15 description:methyltransferase like 15 [Source:MGI Symbol;Acc:MGI:1924144]	1.48	1	1	1	406	45.2535	8.54346	1.17969	1.15457	1.12958	1.01335	1.16923	1.12928	0.875237	0.789067	0.873256	0.914039	0.941775	0.878675	1.28521	0.000229592	Mettl15								1.31818	0.398549	BGIG10090_36389
ENSMUSP00000038048	leucine-rich alpha-2-glycoprotein 1	Lrg1	pep chromosome:GRCm38:17:56119678:56122001:-1 gene:ENSMUSG00000037095.8 transcript:ENSMUST00000041357.8 gene_biotype:protein_coding transcript_biotype:protein_coding gene_symbol:Lrg1 description:leucine-rich alpha-2-glycoprotein 1 [Source:MGI Symbol;Acc:MGI:1924155]	12.87	4	4	5	342	37.4075	6.60986	1.26461	1.10729	1.10286	0.968825	1.16621	1.12196	0.827688	0.861561	0.891753	0.946158	0.839116	0.873255	1.2848	0.00148945	Lrg1								1.73469	0.794681	Gm13522
ENSMUSP00000078912	tRNA-yW synthesizing protein 5	Tyw5	pep chromosome:GRCm38:1:57388240:57406674:-1 gene:ENSMUSG00000048495.16 transcript:ENSMUST00000079998.12 gene_biotype:protein_coding transcript_biotype:nonsense_mediated_decay gene_symbol:Tyw5 description:tRNA-yW synthesizing protein 5 [Source:MGI Symbol;Acc:MGI:1915986]	9.09	1	1	1	121	14.0152	9.80322	0.950101	1.00408	1.01514	1.43322	1.32635	1.14578	0.792957	0.920701	0.937803	0.958505	0.852209	0.892435	1.28388	0.038355	Tyw5								1	0	Gm13032
ENSMUSP00000153554	transmembrane p24 trafficking protein 9	Tmed9	pep chromosome:GRCm38:13:55573732:55597687:1 gene:ENSMUSG00000058569.8 transcript:ENSMUST00000224741.1 gene_biotype:protein_coding transcript_biotype:protein_coding gene_symbol:Tmed9 description:transmembrane p24 trafficking protein 9 [Source:MGI Symbol;Acc:MGI:1914761]	26.32	6	8	15	209	24.5815	9.24658	1.07459	1.14043	1.23246	1.13922	1.11748	1.14084	0.889859	0.89779	0.866739	0.907454	0.884447	0.889258	1.28291	1.32383e-05	Tmed9								0.966898	-0.048565	Rdm1
ENSMUSP00000140775	ER degradation enhancer, mannosidase alpha-like 3	Edem3	pep chromosome:GRCm38:1:151755460:151818979:1 gene:ENSMUSG00000043019.12 transcript:ENSMUST00000187951.6 gene_biotype:protein_coding transcript_biotype:protein_coding gene_symbol:Edem3 description:ER degradation enhancer, mannosidase alpha-like 3 [Source:MGI Symbol;Acc:MGI:1914217]	1.31	1	1	1	913	102.155	5.0083	1.15527	1.13625	1.19298	1.14706	1.03585	1.13348	0.86193	0.976537	0.851667	0.865754	0.862301	0.883638	1.28275	0.000100147	Edem3								0.285714	-1.80735	BGIG10090_39565
ENSMUSP00000129078	endoplasmic reticulum lectin 1	Erlec1	pep chromosome:GRCm38:11:30931751:30948469:-1 gene:ENSMUSG00000020311.17 transcript:ENSMUST00000129593.8 gene_biotype:protein_coding transcript_biotype:nonsense_mediated_decay gene_symbol:Erlec1 description:endoplasmic reticulum lectin 1 [Source:MGI Symbol;Acc:MGI:1914003]	13.87	3	3	5	238	27.2516	7.48877	1.0452	1.10771	1.16965	1.17867	1.18447	1.13714	0.90598	0.802637	0.87455	0.993677	0.857186	0.886806	1.28228	0.000305935	Erlec1								1.11003	0.150602	Ripor3
ENSMUSP00000096882	ataxin 7-like 3B	Atxn7l3b	pep chromosome:GRCm38:10:112925430:112928995:-1 gene:ENSMUSG00000074748.3 transcript:ENSMUST00000099276.3 gene_biotype:protein_coding transcript_biotype:protein_coding gene_symbol:Atxn7l3b description:ataxin 7-like 3B [Source:MGI Symbol;Acc:MGI:1914971]	10.31	1	1	1	97	10.7241	4.32275	1.20239	0.989606	0.95047	1.43904	1.10735	1.13777	0.897366	0.878105	0.837999	0.877352	0.94599	0.887362	1.28219	0.0229163	Atxn7l3b								1.03608	0.0511358	Abce1
ENSMUSP00000124401	thioredoxin domain containing 5	Txndc5	pep chromosome:GRCm38:13:38500273:38527914:-1 gene:ENSMUSG00000038991.17 transcript:ENSMUST00000160653.1 gene_biotype:protein_coding transcript_biotype:protein_coding gene_symbol:Txndc5 description:thioredoxin domain containing 5 [Source:MGI Symbol;Acc:MGI:2145316]	59.59	14	15	41	344	38.5078	5.38916	1.09854	1.06231	1.11781	1.1965	1.19155	1.13334	0.857338	0.964305	0.887914	0.811957	0.900402	0.884383	1.2815	0.000132556	Txndc5								0.988095	-0.017278	Gm40649
ENSMUSP00000031663	complement component 8, beta polypeptide	C8b	pep chromosome:GRCm38:4:104766317:104804548:1 gene:ENSMUSG00000029656.13 transcript:ENSMUST00000031663.9 gene_biotype:protein_coding transcript_biotype:protein_coding gene_symbol:C8b description:complement component 8, beta polypeptide [Source:MGI Symbol;Acc:MGI:88236]	7.3	5	5	6	589	66.1862	7.76709	1.02042	1.22985	1.2781	1.05791	1.02634	1.12252	0.922154	0.836322	0.860348	0.925835	0.835361	0.876004	1.28141	0.00284354	C8b								1.02314	0.0330025	Snx14
ENSMUSP00000135120	phosphotyrosine interaction domain containing 1	Pid1	pep chromosome:GRCm38:1:84157129:84284611:-1 gene:ENSMUSG00000045658.16 transcript:ENSMUST00000177458.1 gene_biotype:protein_coding transcript_biotype:protein_coding gene_symbol:Pid1 description:phosphotyrosine interaction domain containing 1 [Source:MGI Symbol;Acc:MGI:2138391]	9.28	1	1	1	97	11.0408	9.56885	1.06157	1.14857	1.38308	1.01277	1.02574	1.12634	0.805486	0.855814	0.962446	0.893224	0.881051	0.879604	1.28051	0.00967604	Pid1								#VALUE!	#VALUE!	mmu_circ_0009827
ENSMUSP00000025811	Yip1 interacting factor homolog A (S. cerevisiae)	Yif1a	pep chromosome:GRCm38:19:5088538:5092879:1 gene:ENSMUSG00000024875.4 transcript:ENSMUST00000025811.4 gene_biotype:protein_coding transcript_biotype:protein_coding gene_symbol:Yif1a description:Yip1 interacting factor homolog A (S. cerevisiae) [Source:MGI Symbol;Acc:MGI:1915340]	4.1	1	1	1	293	32.1136	9.08545	1.36252	1.07333	1.09304	1.092	1.01107	1.12639	0.992002	0.715966	0.739154	1.01197	0.940006	0.87982	1.28025	0.0229979	Yif1a								0.694444	-0.526069	BGIG10090_36401
ENSMUSP00000019723	myeloid derived growth factor	Mydgf	pep chromosome:GRCm38:17:56175744:56183920:-1 gene:ENSMUSG00000019579.13 transcript:ENSMUST00000019723.7 gene_biotype:protein_coding transcript_biotype:protein_coding gene_symbol:Mydgf description:myeloid derived growth factor [Source:MGI Symbol;Acc:MGI:2156020]	28.31	5	5	8	166	17.971	6.78564	1.08113	1.11289	1.19131	1.13517	1.13748	1.1316	0.854751	0.900084	0.882996	0.895452	0.886194	0.883895	1.28024	1.50061e-06	Mydgf								#VALUE!	#VALUE!	mmu_circ_0006309
ENSMUSP00000044903	thrombospondin 1	Thbs1	pep chromosome:GRCm38:2:118111876:118127133:1 gene:ENSMUSG00000040152.8 transcript:ENSMUST00000039559.8 gene_biotype:protein_coding transcript_biotype:protein_coding gene_symbol:Thbs1 description:thrombospondin 1 [Source:MGI Symbol;Acc:MGI:98737]	2.65	3	3	4	1171	129.607	4.94482	1.33694	1.04616	1.1933	0.948993	1.08443	1.12196	0.890791	0.837317	0.874131	0.970997	0.809242	0.876496	1.28006	0.00920904	Thbs1								0.666667	-0.584963	BGIG10090_45173
ENSMUSP00000081957	ArfGAP with RhoGAP domain, ankyrin repeat and PH domain 1	Arap1	pep chromosome:GRCm38:7:101378190:101411744:1 gene:ENSMUSG00000032812.18 transcript:ENSMUST00000084895.11 gene_biotype:protein_coding transcript_biotype:protein_coding gene_symbol:Arap1 description:ArfGAP with RhoGAP domain, ankyrin repeat and PH domain 1 [Source:MGI Symbol;Acc:MGI:1916960]	0.59	1	1	1	1193	134.547	6.23975	1.24103	1.14522	1.07234	0.999298	1.17736	1.12705	0.841269	0.899012	0.927486	0.856939	0.879804	0.880902	1.27943	0.000562276	Arap1								#VALUE!	#VALUE!	mmu_circ_0000187
ENSMUSP00000050309	canopy FGF signaling regulator 3	Cnpy3	pep chromosome:GRCm38:17:46735705:46752214:-1 gene:ENSMUSG00000023973.13 transcript:ENSMUST00000059844.12 gene_biotype:protein_coding transcript_biotype:protein_coding gene_symbol:Cnpy3 description:canopy FGF signaling regulator 3 [Source:MGI Symbol;Acc:MGI:1919279]	16.3	5	5	6	276	30.5186	5.61768	1.13228	1.11153	1.13539	1.14054	1.14229	1.13241	0.926629	0.91204	0.842298	0.861685	0.882853	0.885101	1.27941	3.87585e-07	Cnpy3								0.888158	-0.171112	BGIG10090_37069
ENSMUSP00000027817	spectrin alpha, erythrocytic 1	Spta1	pep chromosome:GRCm38:1:174172776:174248450:1 gene:ENSMUSG00000026532.7 transcript:ENSMUST00000027817.7 gene_biotype:protein_coding transcript_biotype:protein_coding gene_symbol:Spta1 description:spectrin alpha, erythrocytic 1 [Source:MGI Symbol;Acc:MGI:98385]	8.86	16	19	25	2415	279.693	5.03369	1.09118	0.988683	1.02309	1.20871	1.30103	1.12254	0.905904	0.786473	0.833475	1.04258	0.827925	0.879272	1.27667	0.0108871	Spta1								0.941091	-0.0875938	Fam114a2
ENSMUSP00000047712	carbonyl reductase 3	Cbr3	pep chromosome:GRCm38:16:93683215:93690990:1 gene:ENSMUSG00000022947.8 transcript:ENSMUST00000039620.6 gene_biotype:protein_coding transcript_biotype:protein_coding gene_symbol:Cbr3 description:carbonyl reductase 3 [Source:MGI Symbol;Acc:MGI:1309992]	9.03	2	2	2	277	30.9339	6.56592	1.0895	1.04215	1.12455	1.20891	1.20515	1.13405	0.905793	0.833527	0.818386	0.949517	0.937929	0.88903	1.27561	0.000401008	Cbr3								0	#NUM!	Gm40118
ENSMUSP00000076472	dehydrogenase/reductase (SDR family) X chromosome	CAAA01118383.1	pep scaffold:GRCm38:GL456216.1:15881:36183:1 gene:ENSMUSG00000063897.3 transcript:ENSMUST00000077235.3 gene_biotype:protein_coding transcript_biotype:protein_coding gene_symbol:CAAA01118383.1 description:dehydrogenase/reductase (SDR family) X chromosome [Source:NCBI gene;Acc:236082]	4.48	1	1	2	335	35.9379	7.98682	0.913486	0.987976	1.08726	1.3837	1.2621	1.1269	0.929857	0.846104	0.882069	0.893246	0.868408	0.883937	1.27487	0.0245129	CAAA01118383.1								1.23273	0.301854	2700081O15Rik
ENSMUSP00000121121	capping protein (actin filament), gelsolin-like	Capg	pep chromosome:GRCm38:6:72552938:72558257:1 gene:ENSMUSG00000056737.14 transcript:ENSMUST00000126101.2 gene_biotype:protein_coding transcript_biotype:protein_coding gene_symbol:Capg description:capping protein (actin filament), gelsolin-like [Source:MGI Symbol;Acc:MGI:1098259]	12.6	2	2	2	254	28.0142	6.53662	1.23126	0.954538	0.950422	1.31429	1.17891	1.12588	0.901709	1.06265	0.789188	0.830475	0.83551	0.883907	1.27376	0.0254533	Capg								1.41345	0.499224	Akr1c6
ENSMUSP00000068971	serine (or cysteine) peptidase inhibitor, clade C (antithrombin), member 1	Serpinc1	pep chromosome:GRCm38:1:160978646:161005863:1 gene:ENSMUSG00000026715.12 transcript:ENSMUST00000064725.10 gene_biotype:protein_coding transcript_biotype:protein_coding gene_symbol:Serpinc1 description:serine (or cysteine) peptidase inhibitor, clade C (antithrombin), member 1 [Source:MGI Symbol;Acc:MGI:88095]	32.47	15	16	31	465	51.9706	6.45557	1.18564	1.05625	1.04086	1.06979	1.22558	1.11562	0.912226	0.805158	0.840697	0.936921	0.887212	0.876443	1.2729	0.000666583	Serpinc1								1.03972	0.0561936	Ap3b1
ENSMUSP00000106967	coagulation factor II	F2	pep chromosome:GRCm38:2:91625329:91636407:-1 gene:ENSMUSG00000027249.15 transcript:ENSMUST00000111335.1 gene_biotype:protein_coding transcript_biotype:protein_coding gene_symbol:F2 description:coagulation factor II [Source:MGI Symbol;Acc:MGI:88380]	13.45	9	10	12	617	70.1666	6.43018	1.14374	1.11514	1.12579	0.974968	1.25703	1.12333	0.818179	0.876071	0.957781	0.899972	0.86106	0.882613	1.27274	0.00141291	F2								0.909091	-0.137504	Gm30368
ENSMUSP00000087327	mannan-binding lectin serine peptidase 1	Masp1	pep chromosome:GRCm38:16:23449417:23520815:-1 gene:ENSMUSG00000022887.9 transcript:ENSMUST00000089883.6 gene_biotype:protein_coding transcript_biotype:protein_coding gene_symbol:Masp1 description:mannan-binding lectin serine peptidase 1 [Source:MGI Symbol;Acc:MGI:88492]	4.12	3	3	4	704	79.9164	5.5542	1.19603	1.09368	1.07268	1.03991	1.13479	1.10742	0.947502	0.783157	0.875281	0.848787	0.90051	0.871047	1.27137	0.000272762	Masp1								1.10648	0.145979	Kcp
ENSMUSP00000127537	sulfatase modifying factor 1	Sumf1	pep chromosome:GRCm38:6:108108476:108185556:-1 gene:ENSMUSG00000030101.15 transcript:ENSMUST00000167338.7 gene_biotype:protein_coding transcript_biotype:protein_coding gene_symbol:Sumf1 description:sulfatase modifying factor 1 [Source:MGI Symbol;Acc:MGI:1889844]	6.63	2	2	3	347	37.8172	7.41553	1.12485	1.15815	1.00672	1.1467	1.27	1.14128	0.894535	0.892814	0.988901	0.81755	0.899906	0.898741	1.26987	0.00127324	Sumf1								1.875	0.906891	Necab2
ENSMUSP00000080345	tetratricopeptide repeat domain 33	Ttc33	pep chromosome:GRCm38:15:5185727:5218336:1 gene:ENSMUSG00000022151.16 transcript:ENSMUST00000081640.11 gene_biotype:protein_coding transcript_biotype:protein_coding gene_symbol:Ttc33 description:tetratricopeptide repeat domain 33 [Source:MGI Symbol;Acc:MGI:1914765]	10.48	1	1	1	105	12.106	9.45166	1.17221	1.1353	1.20702	1.1098	1.00092	1.12505	1.02749	0.708159	0.774781	0.909655	1.01025	0.886067	1.26971	0.010811	Ttc33								0.707767	-0.498654	Cmip
ENSMUSP00000156887	solute carrier family 22 (organic anion transporter), member 7	Slc22a7	pep chromosome:GRCm38:17:46436889:46438394:-1 gene:ENSMUSG00000067144.7 transcript:ENSMUST00000233575.1 gene_biotype:protein_coding transcript_biotype:protein_coding gene_symbol:Slc22a7 description:solute carrier family 22 (organic anion transporter), member 7 [Source:MGI Symbol;Acc:MGI:1859559]	4.73	1	1	1	169	18.5516	4.88135	1.06832	1.07056	1.33355	0.975089	1.20399	1.1303	0.928991	0.80381	0.76599	0.981539	0.971648	0.890396	1.26944	0.0140492	Slc22a7								0.909914	-0.136199	Clcc1
ENSMUSP00000047393	2,3-bisphosphoglycerate mutase	Bpgm	pep chromosome:GRCm38:6:34476207:34505613:1 gene:ENSMUSG00000038871.5 transcript:ENSMUST00000045372.5 gene_biotype:protein_coding transcript_biotype:protein_coding gene_symbol:Bpgm description:2,3-bisphosphoglycerate mutase [Source:MGI Symbol;Acc:MGI:1098242]	25.1	6	6	14	259	29.9597	7.06396	1.01039	1.00741	1.08753	1.16481	1.40932	1.13589	0.896313	0.836456	0.867527	1.0072	0.872512	0.896002	1.26774	0.0169457	Bpgm								#VALUE!	#VALUE!	mmu_circ_0006259
ENSMUSP00000087967	calumenin	Calu	pep chromosome:GRCm38:6:29348119:29376129:1 gene:ENSMUSG00000029767.16 transcript:ENSMUST00000090481.13 gene_biotype:protein_coding transcript_biotype:protein_coding gene_symbol:Calu description:calumenin [Source:MGI Symbol;Acc:MGI:1097158]	48.25	2	15	39	315	37.0944	4.58936	1.23178	1.0996	1.25997	0.982585	0.985945	1.11198	0.878456	0.960563	0.925583	0.711175	0.919617	0.879079	1.26493	0.0131121	Calu								1.27518	0.350706	Plekha2
ENSMUSP00000112836	cAMP responsive element binding protein 3-like 3	Creb3l3	pep chromosome:GRCm38:10:81084324:81098874:-1 gene:ENSMUSG00000035041.8 transcript:ENSMUST00000117422.1 gene_biotype:protein_coding transcript_biotype:protein_coding gene_symbol:Creb3l3 description:cAMP responsive element binding protein 3-like 3 [Source:MGI Symbol;Acc:MGI:2384786]	3.13	1	2	2	479	52.1126	5.07178	1.11493	1.09561	1.16603	1.19424	1.06351	1.12686	0.999311	0.781115	0.907685	0.849262	0.921588	0.891792	1.2636	0.000649508	Creb3l3								0.843284	-0.24591	Adgrg1
ENSMUSP00000151800	polypeptide N-acetylgalactosaminyltransferase 16	Galnt16	pep chromosome:GRCm38:12:80598103:80630972:1 gene:ENSMUSG00000021130.8 transcript:ENSMUST00000219267.1 gene_biotype:protein_coding transcript_biotype:nonsense_mediated_decay gene_symbol:Galnt16 description:polypeptide N-acetylgalactosaminyltransferase 16 [Source:MGI Symbol;Acc:MGI:1917754]	16.95	1	1	2	59	6.68142	9.45166	0.949978	1.16279	1.18309	1.1389	1.2055	1.12805	0.856815	0.833781	0.864964	0.943569	0.965856	0.892997	1.26322	0.00210855	Galnt16								1.0791	0.109823	Gm2457
ENSMUSP00000067421	transmembrane protein 245	Tmem245	pep chromosome:GRCm38:4:56866923:56947437:-1 gene:ENSMUSG00000055296.14 transcript:ENSMUST00000068792.12 gene_biotype:protein_coding transcript_biotype:protein_coding gene_symbol:Tmem245 description:transmembrane protein 245 [Source:MGI Symbol;Acc:MGI:2445107]	1.94	2	2	2	876	97.2949	8.74854	1.20107	1.16489	1.10262	1.03366	1.08567	1.11758	0.999113	0.731467	0.779318	0.872596	1.04552	0.885604	1.26194	0.00887954	Tmem245								0.833601	-0.262571	BGIG10090_43124
ENSMUSP00000090909	carboxylesterase 3B	Ces3b	pep chromosome:GRCm38:8:105083755:105093929:1 gene:ENSMUSG00000062181.14 transcript:ENSMUST00000093221.12 gene_biotype:protein_coding transcript_biotype:protein_coding gene_symbol:Ces3b description:carboxylesterase 3B [Source:MGI Symbol;Acc:MGI:3644960]	38.18	8	19	110	571	63.3125	5.92236	0.949482	1.0379	1.09437	1.21364	1.31866	1.12281	0.947896	0.896671	0.848593	0.834448	0.923771	0.890276	1.2612	0.00947495	Ces3b								#VALUE!	#VALUE!	mmu_circ_0000191
ENSMUSP00000061079	leukocyte receptor cluster (LRC) member 9	Leng9	pep chromosome:GRCm38:7:4147915:4150374:-1 gene:ENSMUSG00000043432.7 transcript:ENSMUST00000058358.7 gene_biotype:protein_coding transcript_biotype:protein_coding gene_symbol:Leng9 description:leukocyte receptor cluster (LRC) member 9 [Source:MGI Symbol;Acc:MGI:2444509]	1.44	1	1	1	485	52.5799	5.8335	1.12105	0.921545	1.0611	1.12793	1.43576	1.13348	0.991056	0.724119	0.828001	0.95881	0.992762	0.89895	1.26089	0.0462458	Leng9								1.11947	0.162815	Pacs2
ENSMUSP00000143477	phosphoglycerate mutase family member 5	Pgam5	pep chromosome:GRCm38:5:110265582:110269854:-1 gene:ENSMUSG00000029500.16 transcript:ENSMUST00000196381.1 gene_biotype:protein_coding transcript_biotype:protein_coding gene_symbol:Pgam5 description:phosphoglycerate mutase family member 5 [Source:MGI Symbol;Acc:MGI:1919792]	21.79	6	6	6	179	20.2816	9.01221	1.09233	1.10888	1.06335	1.11239	1.14497	1.10438	0.905099	0.832487	0.876043	0.877247	0.890582	0.876292	1.26029	1.44303e-06	Pgam5								0.746988	-0.420843	BGIG10090_38402
ENSMUSP00000025815	COBW domain containing 1	Cbwd1	pep chromosome:GRCm38:19:24919916:24961616:-1 gene:ENSMUSG00000024878.8 transcript:ENSMUST00000025815.8 gene_biotype:protein_coding transcript_biotype:protein_coding gene_symbol:Cbwd1 description:COBW domain containing 1 [Source:MGI Symbol;Acc:MGI:2385089]	3.31	1	1	1	393	43.7445	4.89404	1.02223	1.07129	1.13981	1.18192	1.22285	1.12762	0.841129	0.780671	0.826456	1.16217	0.865061	0.895098	1.25977	0.0168293	Cbwd1								1.01081	0.0155097	Tbcb
ENSMUSP00000147717	testis development related protein	Tdrp	pep chromosome:GRCm38:8:13953966:13974693:-1 gene:ENSMUSG00000050052.12 transcript:ENSMUST00000210414.1 gene_biotype:protein_coding transcript_biotype:protein_coding gene_symbol:Tdrp description:testis development related protein [Source:MGI Symbol;Acc:MGI:1919398]	40	1	1	1	35	3.75891	4.729	1.17882	1.08412	1.17021	1.13059	1.09649	1.13204	1.10373	0.914483	0.756189	0.794572	0.925141	0.898823	1.25947	0.00642927	Tdrp								2.1921	1.13231	Itgal
ENSMUSP00000034586	apolipoprotein C-III	Apoc3	pep chromosome:GRCm38:9:46233051:46235299:-1 gene:ENSMUSG00000032081.10 transcript:ENSMUST00000034586.8 gene_biotype:protein_coding transcript_biotype:protein_coding gene_symbol:Apoc3 description:apolipoprotein C-III [Source:MGI Symbol;Acc:MGI:88055]	50.51	4	4	16	99	10.9154	4.75439	1.07543	1.11665	1.20417	0.958742	1.25236	1.12147	0.80004	0.956427	0.942818	0.844427	0.911209	0.890984	1.25869	0.00464528	Apoc3								0.915761	-0.126957	Fbxo30
ENSMUSP00000143890	microtubule-associated protein, RP/EB family, member 3	Mapre3	pep chromosome:GRCm38:5:30814754:30866059:1 gene:ENSMUSG00000029166.14 transcript:ENSMUST00000200692.3 gene_biotype:protein_coding transcript_biotype:protein_coding gene_symbol:Mapre3 description:microtubule-associated protein, RP/EB family, member 3 [Source:MGI Symbol;Acc:MGI:2140967]	9.77	3	3	4	266	30.3451	5.30029	1.11131	1.18192	1.12534	1.15311	1.04714	1.12376	0.961141	0.814447	0.828913	0.927392	0.949204	0.89622	1.25389	0.000351151	Mapre3								0.8	-0.321928	BGIG10090_38083
ENSMUSP00000080469	murinoglobulin 2	Mug2	pep chromosome:GRCm38:6:122006761:122085965:1 gene:ENSMUSG00000030131.8 transcript:ENSMUST00000081777.7 gene_biotype:protein_coding transcript_biotype:protein_coding gene_symbol:Mug2 description:murinoglobulin 2 [Source:MGI Symbol;Acc:MGI:99836]	20.06	5	28	62	1451	162.279	6.7417	1.08998	0.957153	1.0256	1.09367	1.47572	1.12843	0.900197	0.948854	0.933268	0.812949	0.904459	0.899946	1.25388	0.0400952	Mug2								0.172414	-2.53605	BGIG10090_37551
ENSMUSP00000040485	kininogen 1	Kng1	pep chromosome:GRCm38:16:23058250:23082078:1 gene:ENSMUSG00000022875.18 transcript:ENSMUST00000039492.13 gene_biotype:protein_coding transcript_biotype:protein_coding gene_symbol:Kng1 description:kininogen 1 [Source:MGI Symbol;Acc:MGI:1097705]	20.6	7	10	19	432	47.8676	6.0874	1.2441	1.13172	1.05113	1.01045	1.16031	1.11954	0.832108	0.882892	0.908653	0.985762	0.857751	0.893433	1.25308	0.00169984	Kng1								1.25813	0.331281	Haus5
ENSMUSP00000000049	apolipoprotein H	Apoh	pep chromosome:GRCm38:11:108395293:108414396:1 gene:ENSMUSG00000000049.11 transcript:ENSMUST00000000049.5 gene_biotype:protein_coding transcript_biotype:protein_coding gene_symbol:Apoh description:apolipoprotein H [Source:MGI Symbol;Acc:MGI:88058]	4.64	2	2	4	345	38.5929	8.22119	1.10328	1.13001	1.15458	1.03204	1.18149	1.12028	0.830213	0.933292	0.931916	0.903772	0.870924	0.894024	1.25308	0.000110321	Apoh								0.942901	-0.0848214	Fam47e
ENSMUSP00000044135	malignant fibrous histiocytoma amplified sequence 1	Mfhas1	pep chromosome:GRCm38:8:35587798:35679449:1 gene:ENSMUSG00000070056.6 transcript:ENSMUST00000037666.5 gene_biotype:protein_coding transcript_biotype:protein_coding gene_symbol:Mfhas1 description:malignant fibrous histiocytoma amplified sequence 1 [Source:MGI Symbol;Acc:MGI:1098644]	0.76	1	1	1	1048	116.527	7.18115	0.941706	1.03921	1.22878	1.03017	1.39825	1.12762	0.821947	0.903054	1.00166	0.911125	0.867061	0.900968	1.25157	0.0320392	Mfhas1								#VALUE!	#VALUE!	mmu_circ_0012876
ENSMUSP00000002809	FK506 binding protein 7	Fkbp7	pep chromosome:GRCm38:2:76663044:76673070:-1 gene:ENSMUSG00000002732.14 transcript:ENSMUST00000002809.13 gene_biotype:protein_coding transcript_biotype:protein_coding gene_symbol:Fkbp7 description:FK506 binding protein 7 [Source:MGI Symbol;Acc:MGI:1336879]	3.21	1	1	1	218	24.8974	6.03662	1.1966	1.15508	1.24157	1.01795	0.9679	1.11582	0.901158	0.922595	0.856196	0.925201	0.85806	0.892642	1.25002	0.00354261	Fkbp7								2	1	BGIG10090_35326
ENSMUSP00000145997	HECT and RLD domain containing E3 ubiquitin protein ligase 2	Herc2	pep chromosome:GRCm38:7:56050877:56231132:1 gene:ENSMUSG00000030451.16 transcript:ENSMUST00000205303.1 gene_biotype:protein_coding transcript_biotype:protein_coding gene_symbol:Herc2 description:HECT and RLD domain containing E3 ubiquitin protein ligase 2 [Source:MGI Symbol;Acc:MGI:103234]	0.33	1	2	3	4800	523.057	6.26514	1.01864	1.01299	1.07053	1.34182	1.20194	1.12918	0.963064	0.817453	0.842384	0.937661	0.95827	0.903766	1.24942	0.0123928	Herc2								1.12772	0.173403	Nob1
ENSMUSP00000023283	lipase maturation factor 2	Lmf2	pep chromosome:GRCm38:15:89351004:89355659:-1 gene:ENSMUSG00000022614.8 transcript:ENSMUST00000023283.5 gene_biotype:protein_coding transcript_biotype:protein_coding gene_symbol:Lmf2 description:lipase maturation factor 2 [Source:MGI Symbol;Acc:MGI:2146015]	3.85	2	2	2	702	79.9468	9.99365	0.937236	1.12862	1.26479	1.0592	1.17163	1.1123	0.769726	0.824627	1.02553	0.975041	0.859783	0.890941	1.24845	0.015964	Lmf2								#VALUE!	#VALUE!	mmu_circ_0003491
ENSMUSP00000100273	immunoglobulin heavy variable 10-1	Ighv10-1	pep chromosome:GRCm38:12:114479005:114479451:-1 gene:ENSMUSG00000095981.1 transcript:ENSMUST00000103492.1 gene_biotype:IG_V_gene transcript_biotype:IG_V_gene gene_symbol:Ighv10-1 description:immunoglobulin heavy variable 10-1 [Source:MGI Symbol;Acc:MGI:4439620]	5.88	1	1	1	119	13.5407	8.5874	1.02273	1.10583	0.937923	1.35935	1.21352	1.12787	0.946721	0.834526	0.897996	0.995913	0.844199	0.903871	1.24782	0.0229056	Ighv10-1								0.794872	-0.331206	BGIG10090_39471
ENSMUSP00000113661	androgen dependent TFPI regulating protein	Adtrp	pep chromosome:GRCm38:13:41764133:41847684:-1 gene:ENSMUSG00000058022.14 transcript:ENSMUST00000121404.7 gene_biotype:protein_coding transcript_biotype:protein_coding gene_symbol:Adtrp description:androgen dependent TFPI regulating protein [Source:MGI Symbol;Acc:MGI:1924596]	10.87	4	4	11	230	26.9853	9.5835	1.06227	1.17175	1.09007	1.06502	1.18807	1.11544	0.905285	0.860766	0.829819	0.864602	1.00922	0.893939	1.24778	0.00066466	Adtrp								0.328767	-1.60486	BGIG10090_46102
ENSMUSP00000081134	hexose-6-phosphate dehydrogenase (glucose 1-dehydrogenase)	H6pd	pep chromosome:GRCm38:4:149979475:150003130:-1 gene:ENSMUSG00000028980.14 transcript:ENSMUST00000084117.12 gene_biotype:protein_coding transcript_biotype:protein_coding gene_symbol:H6pd description:hexose-6-phosphate dehydrogenase (glucose 1-dehydrogenase) [Source:MGI Symbol;Acc:MGI:2140356]	36.12	27	28	60	789	88.8717	6.93213	1.17819	1.0832	1.13946	1.08307	1.06131	1.10905	0.887325	0.887202	0.899245	0.857874	0.912928	0.888915	1.24764	1.35035e-05	H6pd								1.0205	0.0292755	BGIG10090_34060
ENSMUSP00000026498	cysteine-rich secretory protein 1	Crisp1	pep chromosome:GRCm38:17:40293758:40319207:-1 gene:ENSMUSG00000025431.4 transcript:ENSMUST00000026498.4 gene_biotype:protein_coding transcript_biotype:protein_coding gene_symbol:Crisp1 description:cysteine-rich secretory protein 1 [Source:MGI Symbol;Acc:MGI:102553]	6.97	1	1	1	244	27.6611	6.87354	1.10741	1.05739	1.07591	1.13301	1.25561	1.12587	0.91854	0.962669	0.844072	0.894347	0.898143	0.903554	1.24604	0.000524301	Crisp1								1.23926	0.309478	Adh4
ENSMUSP00000105404	COMM domain containing 7	Commd7	pep chromosome:GRCm38:2:153618834:153632740:-1 gene:ENSMUSG00000056941.17 transcript:ENSMUST00000109782.1 gene_biotype:protein_coding transcript_biotype:protein_coding gene_symbol:Commd7 description:COMM domain containing 7 [Source:MGI Symbol;Acc:MGI:1914197]	9.3	1	1	1	129	14.6736	8.104	1.0683	1.00207	1.0401	1.17283	1.35497	1.12765	0.926829	0.890402	0.910693	0.901515	0.897269	0.905342	1.24556	0.0082801	Commd7								#DIV/0!	#DIV/0!	Gm32952
ENSMUSP00000112859	SIK family kinase 3	Sik3	pep chromosome:GRCm38:9:46013000:46221234:1 gene:ENSMUSG00000034135.15 transcript:ENSMUST00000120247.7 gene_biotype:protein_coding transcript_biotype:protein_coding gene_symbol:Sik3 description:SIK family kinase 3 [Source:MGI Symbol;Acc:MGI:2446296]	0.66	1	1	1	1214	134.791	6.81494	1.15237	1.12776	1.13908	1.05774	1.11686	1.11876	0.913615	0.933186	0.84078	0.887158	0.916787	0.898305	1.24541	1.16246e-05	Sik3								1.26909	0.343795	Gmip
ENSMUSP00000080040	family with sequence similarity 3, member C	Fam3c	pep chromosome:GRCm38:6:22307882:22356243:-1 gene:ENSMUSG00000029672.16 transcript:ENSMUST00000081288.13 gene_biotype:protein_coding transcript_biotype:protein_coding gene_symbol:Fam3c description:family with sequence similarity 3, member C [Source:MGI Symbol;Acc:MGI:107892]	4.06	1	1	2	197	21.4728	7.7085	1.06465	1.16484	1.32028	1.04386	0.969885	1.11271	0.854065	0.904386	0.925538	0.921016	0.865304	0.894062	1.24455	0.00793506	Fam3c								0.914446	-0.12903	Adat2
ENSMUSP00000133861	polymerase (RNA) I polypeptide C	Polr1c	pep chromosome:GRCm38:17:46244835:46247968:-1 gene:ENSMUSG00000067148.15 transcript:ENSMUST00000173349.7 gene_biotype:protein_coding transcript_biotype:protein_coding gene_symbol:Polr1c description:polymerase (RNA) I polypeptide C [Source:MGI Symbol;Acc:MGI:103288]	7.65	1	1	1	170	19.3667	5.22412	0.955337	0.977278	1.03649	1.3501	1.34194	1.13223	0.901314	0.927325	0.909944	0.955231	0.859839	0.910731	1.24321	0.0387176	Polr1c								1.08008	0.111136	Gm6566
ENSMUSP00000029817	3-hydroxybutyrate dehydrogenase, type 2	Bdh2	pep chromosome:GRCm38:3:135281261:135304426:1 gene:ENSMUSG00000028167.15 transcript:ENSMUST00000029817.10 gene_biotype:protein_coding transcript_biotype:protein_coding gene_symbol:Bdh2 description:3-hydroxybutyrate dehydrogenase, type 2 [Source:MGI Symbol;Acc:MGI:1917022]	7.76	2	2	2	245	26.7358	7.98682	1.07234	0.971821	0.947341	1.30505	1.31594	1.1225	0.969703	0.856852	0.810541	0.913918	0.969414	0.904085	1.24158	0.0339763	Bdh2								0	#NUM!	BGIG10090_34611
ENSMUSP00000037930	UDP-glucose glycoprotein glucosyltransferase 1	Uggt1	pep chromosome:GRCm38:1:36140027:36244305:-1 gene:ENSMUSG00000037470.14 transcript:ENSMUST00000046875.13 gene_biotype:protein_coding transcript_biotype:protein_coding gene_symbol:Uggt1 description:UDP-glucose glycoprotein glucosyltransferase 1 [Source:MGI Symbol;Acc:MGI:2443162]	34.11	44	45	85	1551	176.323	5.61768	1.05331	1.04761	1.10277	1.17154	1.17392	1.10983	0.889245	0.896333	0.900288	0.88212	0.904062	0.894409	1.24085	5.34334e-05	Uggt1								0.989821	-0.0147611	Gm43828
ENSMUSP00000155420	microtubule associated monooxygenase, calponin and LIM domain containing -like 1	Micall1	pep chromosome:GRCm38:15:79109330:79122773:1 gene:ENSMUSG00000033039.10 transcript:ENSMUST00000229004.1 gene_biotype:protein_coding transcript_biotype:nonsense_mediated_decay gene_symbol:Micall1 description:microtubule associated monooxygenase, calponin and LIM domain containing -like 1 [Source:MGI Symbol;Acc:MGI:105870]	8.16	1	1	1	98	11.0503	4.95752	1.01186	0.964946	1.02465	1.34076	1.2774	1.12392	0.890185	0.811468	0.923758	0.950405	0.956897	0.906543	1.23979	0.0282523	Micall1								2.2	1.1375	Gm32112
ENSMUSP00000035588	2'-5' oligoadenylate synthetase 3	Oas3	pep chromosome:GRCm38:5:120753098:120777661:-1 gene:ENSMUSG00000032661.9 transcript:ENSMUST00000044833.8 gene_biotype:protein_coding transcript_biotype:protein_coding gene_symbol:Oas3 description:2'-5' oligoadenylate synthetase 3 [Source:MGI Symbol;Acc:MGI:2180850]	0.79	1	1	1	1138	126.253	8.71924	1.1728	1.01945	1.03602	1.1619	1.21189	1.12041	0.883549	0.924594	0.825074	1.00962	0.876414	0.903851	1.2396	0.00238389	Oas3								1.07934	0.110151	Dcaf11
ENSMUSP00000086422	transmembrane 9 superfamily protein member 4	Tm9sf4	pep chromosome:GRCm38:2:153161303:153210466:1 gene:ENSMUSG00000068040.10 transcript:ENSMUST00000089027.2 gene_biotype:protein_coding transcript_biotype:protein_coding gene_symbol:Tm9sf4 description:transmembrane 9 superfamily protein member 4 [Source:MGI Symbol;Acc:MGI:2139220]	10.73	8	8	11	643	74.644	7.2251	1.10701	1.08633	1.16814	1.07353	1.07865	1.10273	0.882957	0.838266	0.903494	0.9255	0.900072	0.890058	1.23895	1.3594e-05	Tm9sf4								1.8625	0.89724	Oas1g
ENSMUSP00000029078	carbonic anhydrase 2	Car2	pep chromosome:GRCm38:3:14886428:14900770:1 gene:ENSMUSG00000027562.12 transcript:ENSMUST00000029078.8 gene_biotype:protein_coding transcript_biotype:protein_coding gene_symbol:Car2 description:carbonic anhydrase 2 [Source:MGI Symbol;Acc:MGI:88269]	43.46	9	9	26	260	29.0145	7.00537	1.05136	1.01369	1.05447	1.16153	1.27711	1.11163	0.862774	0.81155	0.927256	1.05955	0.825631	0.897352	1.23879	0.0118091	Car2								1.04325	0.0610808	Ppp4r1
ENSMUSP00000021166	cytoglobin	Cygb	pep chromosome:GRCm38:11:116645595:116654313:-1 gene:ENSMUSG00000020810.5 transcript:ENSMUST00000021166.5 gene_biotype:protein_coding transcript_biotype:protein_coding gene_symbol:Cygb description:cytoglobin [Source:MGI Symbol;Acc:MGI:2149481]	20.53	4	4	7	190	21.452	6.80029	0.989525	1.03866	1.17955	1.24072	1.20346	1.13038	0.966653	0.825396	0.825403	1.10211	0.844356	0.912784	1.23839	0.0176946	Cygb								0.888889	-0.169925	Acsbg1
ENSMUSP00000111081	STEAP family member 4	Steap4	pep chromosome:GRCm38:5:7960457:7982213:1 gene:ENSMUSG00000012428.9 transcript:ENSMUST00000115421.2 gene_biotype:protein_coding transcript_biotype:protein_coding gene_symbol:Steap4 description:STEAP family member 4 [Source:MGI Symbol;Acc:MGI:1923560]	24.04	9	9	26	470	52.9599	9.17334	1.10179	1.00606	1.19894	1.15558	1.00274	1.09302	0.868028	0.84748	0.878689	0.954959	0.865378	0.882907	1.23798	0.00131181	Steap4								1.21429	0.280108	Mdga2
ENSMUSP00000007959	ras homolog family member A	Rhoa	pep chromosome:GRCm38:9:108306129:108337934:1 gene:ENSMUSG00000007815.13 transcript:ENSMUST00000007959.13 gene_biotype:protein_coding transcript_biotype:protein_coding gene_symbol:Rhoa description:ras homolog family member A [Source:MGI Symbol;Acc:MGI:1096342]	39.38	4	7	21	193	21.7681	6.1001	1.14608	1.08651	1.14063	1.06394	1.05078	1.09759	0.952917	0.780261	0.787576	0.890886	1.02318	0.886965	1.23747	0.00326557	Rhoa								1.13079	0.177337	Tfr2
ENSMUSP00000015227	complement component 8, gamma polypeptide	C8g	pep chromosome:GRCm38:2:25498651:25501719:-1 gene:ENSMUSG00000015083.11 transcript:ENSMUST00000015227.3 gene_biotype:protein_coding transcript_biotype:protein_coding gene_symbol:C8g description:complement component 8, gamma polypeptide [Source:MGI Symbol;Acc:MGI:88237]	40.48	5	5	9	168	18.9337	8.32373	1.10274	1.08289	1.07234	1.0726	1.27345	1.12081	0.927623	0.902656	0.882038	0.884256	0.935168	0.906348	1.23662	0.000684222	C8g								1.13793	0.186413	Gm38946
ENSMUSP00000043826	patatin-like phospholipase domain containing 3	Pnpla3	pep chromosome:GRCm38:15:84167837:84186206:1 gene:ENSMUSG00000041653.5 transcript:ENSMUST00000045289.5 gene_biotype:protein_coding transcript_biotype:protein_coding gene_symbol:Pnpla3 description:patatin-like phospholipase domain containing 3 [Source:MGI Symbol;Acc:MGI:2151796]	3.39	1	1	1	384	42.5786	6.3667	1.12116	1.10156	1.11217	0.975456	1.27113	1.1163	1.05707	0.758821	0.915447	0.789814	0.995854	0.903401	1.23566	0.0208825	Pnpla3								0.802844	-0.316809	Sec61a2
ENSMUSP00000029476	SEC22 homolog B, vesicle trafficking protein	Sec22b	pep chromosome:GRCm38:3:97901190:97923276:1 gene:ENSMUSG00000027879.9 transcript:ENSMUST00000029476.8 gene_biotype:protein_coding transcript_biotype:protein_coding gene_symbol:Sec22b description:SEC22 homolog B, vesicle trafficking protein [Source:MGI Symbol;Acc:MGI:1338759]	54.88	11	11	28	215	24.7248	8.51416	1.07973	1.1787	1.2068	1.04822	1.0632	1.11533	0.922874	0.890028	0.917715	0.886486	0.899922	0.903405	1.23458	0.000209286	Sec22b								6.2	2.63227	BGIG10090_36323
ENSMUSP00000021201	carboxypeptidase D	Cpd	pep chromosome:GRCm38:11:76778424:76847018:-1 gene:ENSMUSG00000020841.5 transcript:ENSMUST00000021201.5 gene_biotype:protein_coding transcript_biotype:protein_coding gene_symbol:Cpd description:carboxypeptidase D [Source:MGI Symbol;Acc:MGI:107265]	2.03	3	3	3	1377	152.31	6.17627	1.08608	1.04477	1.19908	1.1089	1.12384	1.11253	0.845066	0.91858	1.01588	0.879307	0.849865	0.901739	1.23376	0.000804619	Cpd								1.26135	0.334966	BGIG10090_47246
ENSMUSP00000030296	thioredoxin domain containing 12 (endoplasmic reticulum)	Txndc12	pep chromosome:GRCm38:4:108834601:108862127:1 gene:ENSMUSG00000028567.8 transcript:ENSMUST00000030296.8 gene_biotype:protein_coding transcript_biotype:protein_coding gene_symbol:Txndc12 description:thioredoxin domain containing 12 (endoplasmic reticulum) [Source:MGI Symbol;Acc:MGI:1913323]	40.59	7	7	13	170	19.0365	5.26221	1.09009	1.10115	1.07985	1.12898	1.14021	1.10806	0.856435	0.969149	0.912636	0.874912	0.878869	0.8984	1.23337	1.66364e-05	Txndc12								2.5	1.32193	Csprs
ENSMUSP00000003404	golgi apparatus protein 1	Glg1	pep chromosome:GRCm38:8:111157898:111259216:-1 gene:ENSMUSG00000003316.14 transcript:ENSMUST00000003404.8 gene_biotype:protein_coding transcript_biotype:protein_coding gene_symbol:Glg1 description:golgi apparatus protein 1 [Source:MGI Symbol;Acc:MGI:104967]	5.67	7	7	9	1163	132.265	6.93213	1.05852	1.09657	1.16017	1.13104	1.04734	1.09873	0.837213	0.910039	0.933129	0.858292	0.917778	0.89129	1.23274	7.93533e-05	Glg1								1.0303	0.0430687	BGIG10090_46307
ENSMUSP00000021806	thiopurine methyltransferase	Tpmt	pep chromosome:GRCm38:13:47023543:47043210:-1 gene:ENSMUSG00000021376.11 transcript:ENSMUST00000021806.10 gene_biotype:protein_coding transcript_biotype:protein_coding gene_symbol:Tpmt description:thiopurine methyltransferase [Source:MGI Symbol;Acc:MGI:98812]	58.75	15	15	43	240	27.5541	6.44287	1.1031	1.18717	1.15984	0.875451	1.21572	1.10826	0.886761	0.906129	0.929251	0.876746	0.897082	0.899194	1.2325	0.00956612	Tpmt								0.960122	-0.0587099	Dars
ENSMUSP00000088857	ceruloplasmin	Cp	pep chromosome:GRCm38:3:19957054:19993138:1 gene:ENSMUSG00000003617.16 transcript:ENSMUST00000091309.11 gene_biotype:protein_coding transcript_biotype:protein_coding gene_symbol:Cp description:ceruloplasmin [Source:MGI Symbol;Acc:MGI:88476]	25.92	1	26	48	1061	121.074	5.84619	1.32313	0.998695	1.06265	1.04031	1.12895	1.11075	0.924709	0.989755	0.920178	0.825671	0.847482	0.901559	1.23203	0.0116166	Cp								#VALUE!	#VALUE!	mmu_circ_0005365
ENSMUSP00000038232	lecithin cholesterol acyltransferase	Lcat	pep chromosome:GRCm38:8:105939551:105943382:-1 gene:ENSMUSG00000035237.7 transcript:ENSMUST00000038896.7 gene_biotype:protein_coding transcript_biotype:protein_coding gene_symbol:Lcat description:lecithin cholesterol acyltransferase [Source:MGI Symbol;Acc:MGI:96755]	5.02	2	2	3	438	49.7152	6.43018	1.15417	1.10315	1.10401	1.0062	1.16737	1.10698	1.08399	0.707259	0.7868	0.881405	1.03613	0.899117	1.23119	0.0271726	Lcat								0.989639	-0.0150257	Lrp5
ENSMUSP00000034843	iron responsive element binding protein 2	Ireb2	pep chromosome:GRCm38:9:54863789:54912530:1 gene:ENSMUSG00000032293.8 transcript:ENSMUST00000034843.8 gene_biotype:protein_coding transcript_biotype:protein_coding gene_symbol:Ireb2 description:iron responsive element binding protein 2 [Source:MGI Symbol;Acc:MGI:1928268]	2.7	2	3	11	963	104.854	6.93213	1.12699	1.17726	1.24472	0.947891	0.936002	1.08657	0.911526	0.783553	0.880158	0.95279	0.886408	0.882887	1.2307	0.017144	Ireb2								#VALUE!	#VALUE!	mmu_circ_0007958
ENSMUSP00000151998	cell division cycle 34	Cdc34	pep chromosome:GRCm38:10:79684759:79685368:1 gene:ENSMUSG00000020307.15 transcript:ENSMUST00000219389.1 gene_biotype:protein_coding transcript_biotype:protein_coding gene_symbol:Cdc34 description:cell division cycle 34 [Source:MGI Symbol;Acc:MGI:102657]	10.47	1	1	1	86	9.90495	5.38916	1.21246	1.10605	1.20002	0.94936	1.04681	1.10294	0.881251	0.774499	0.856703	0.986172	0.984648	0.896655	1.23006	0.0117372	Cdc34								#VALUE!	#VALUE!	mmu_circ_0010062
ENSMUSP00000033509	phenylalkylamine Ca2+ antagonist (emopamil) binding protein	Ebp	pep chromosome:GRCm38:X:8185329:8193512:-1 gene:ENSMUSG00000031168.14 transcript:ENSMUST00000033509.14 gene_biotype:protein_coding transcript_biotype:protein_coding gene_symbol:Ebp description:phenylalkylamine Ca2+ antagonist (emopamil) binding protein [Source:MGI Symbol;Acc:MGI:107822]	10.87	2	2	7	230	26.1978	7.56201	1.14894	1.02188	1.1782	0.929138	1.24284	1.1042	0.841679	0.965731	0.887127	0.81254	0.982628	0.897941	1.2297	0.0138695	Ebp								2	1	Gm35147
ENSMUSP00000025186	solute carrier family 39 (zinc transporter), member 7	Slc39a7	pep chromosome:GRCm38:17:34028269:34031544:-1 gene:ENSMUSG00000024327.15 transcript:ENSMUST00000025186.14 gene_biotype:protein_coding transcript_biotype:protein_coding gene_symbol:Slc39a7 description:solute carrier family 39 (zinc transporter), member 7 [Source:MGI Symbol;Acc:MGI:95909]	4.41	2	2	4	476	50.6254	6.87354	1.12374	1.13058	1.19097	1.03882	1.06649	1.11012	0.956494	0.840608	0.900006	0.850714	0.969591	0.903483	1.22871	0.000562499	Slc39a7								1.34706	0.429813	BGIG10090_47102
ENSMUSP00000010038	synaptosomal-associated protein, 47	Snap47	pep chromosome:GRCm38:11:59407134:59449999:-1 gene:ENSMUSG00000009894.15 transcript:ENSMUST00000010038.9 gene_biotype:protein_coding transcript_biotype:protein_coding gene_symbol:Snap47 description:synaptosomal-associated protein, 47 [Source:MGI Symbol;Acc:MGI:1915076]	3.15	2	2	3	413	46.4951	5.75732	1.14319	1.12763	0.981705	0.939382	1.15368	1.06912	0.776243	1.01468	0.893508	0.793935	0.873425	0.870358	1.22836	0.0123955	Snap47								1.21667	0.282934	Lsp1
ENSMUSP00000139895	adiponectin receptor 2	Adipor2	pep chromosome:GRCm38:6:119370151:119417475:-1 gene:ENSMUSG00000030168.13 transcript:ENSMUST00000189710.1 gene_biotype:protein_coding transcript_biotype:protein_coding gene_symbol:Adipor2 description:adiponectin receptor 2 [Source:MGI Symbol;Acc:MGI:93830]	16.07	1	1	2	56	6.40199	5.31299	1.14575	1.22656	1.02243	0.973604	1.13973	1.10162	0.921959	0.79501	0.958071	0.828337	0.981246	0.896925	1.22822	0.00802747	Adipor2								0	#NUM!	BGIG10090_44752
ENSMUSP00000026917	neuropilin 1	Nrp1	pep chromosome:GRCm38:8:128359284:128503363:1 gene:ENSMUSG00000025810.9 transcript:ENSMUST00000026917.9 gene_biotype:protein_coding transcript_biotype:protein_coding gene_symbol:Nrp1 description:neuropilin 1 [Source:MGI Symbol;Acc:MGI:106206]	4.12	3	3	6	923	102.935	5.89697	1.08989	0.999654	1.20657	1.16135	1.04392	1.10028	0.964067	0.833044	0.838842	0.939363	0.904365	0.895936	1.22807	0.00215152	Nrp1								#VALUE!	#VALUE!	mmu_circ_0005780
ENSMUSP00000042285	lipid droplet associated hydrolase	Ldah	pep chromosome:GRCm38:12:8208107:8285759:1 gene:ENSMUSG00000037669.15 transcript:ENSMUST00000037383.12 gene_biotype:protein_coding transcript_biotype:protein_coding gene_symbol:Ldah description:lipid droplet associated hydrolase [Source:MGI Symbol;Acc:MGI:1916082]	12.88	4	4	7	326	37.3334	8.27979	1.06123	1.0832	1.11922	1.08994	1.10222	1.09116	0.982921	0.728847	0.805387	0.903812	1.02229	0.88865	1.22789	0.00642473	Ldah								0.689655	-0.536053	1700110K17Rik
ENSMUSP00000154659	inter-alpha trypsin inhibitor, heavy chain 3	Itih3	pep chromosome:GRCm38:14:30908683:30923549:-1 gene:ENSMUSG00000006522.17 transcript:ENSMUST00000227995.1 gene_biotype:protein_coding transcript_biotype:protein_coding gene_symbol:Itih3 description:inter-alpha trypsin inhibitor, heavy chain 3 [Source:MGI Symbol;Acc:MGI:96620]	10.44	7	8	10	699	77.9681	6.84424	1.26445	1.06845	1.14352	0.982208	1.04341	1.10041	0.906684	0.95185	0.89326	0.860718	0.874316	0.897366	1.22626	0.00404082	Itih3								0.25	-2	D930030F02Rik
ENSMUSP00000108422	hydroxysteroid (17-beta) dehydrogenase 13	Hsd17b13	pep chromosome:GRCm38:5:103963461:103977410:-1 gene:ENSMUSG00000034528.15 transcript:ENSMUST00000112803.2 gene_biotype:protein_coding transcript_biotype:protein_coding gene_symbol:Hsd17b13 description:hydroxysteroid (17-beta) dehydrogenase 13 [Source:MGI Symbol;Acc:MGI:2140804]	29.67	8	11	26	300	33.394	9.30518	0.990663	1.10381	1.03208	1.27074	1.12957	1.10537	0.862564	0.98058	0.960904	0.792156	0.912005	0.901642	1.22596	0.00872167	Hsd17b13								1.12315	0.167554	Med18
ENSMUSP00000017488	vitronectin	Vtn	pep chromosome:GRCm38:11:78499120:78502324:1 gene:ENSMUSG00000017344.4 transcript:ENSMUST00000017488.4 gene_biotype:protein_coding transcript_biotype:protein_coding gene_symbol:Vtn description:vitronectin [Source:MGI Symbol;Acc:MGI:98940]	17.36	8	8	19	478	54.8143	5.88428	1.05201	1.04164	1.14782	1.10269	1.26095	1.12102	0.908967	0.921462	0.957463	0.938995	0.847131	0.914804	1.22542	0.00157292	Vtn								1900-01-02 14:24:00	1.37851	44442
ENSMUSP00000103326	acyl-coenzyme A amino acid N-acyltransferase 2	Acnat2	pep chromosome:GRCm38:4:49379920:49383576:-1 gene:ENSMUSG00000060317.9 transcript:ENSMUST00000107698.7 gene_biotype:protein_coding transcript_biotype:protein_coding gene_symbol:Acnat2 description:acyl-coenzyme A amino acid N-acyltransferase 2 [Source:MGI Symbol;Acc:MGI:2444345]	16.42	2	7	12	402	44.8132	7.97217	1.27246	0.993956	1.05732	1.02411	1.15304	1.10018	0.816925	0.917469	0.938024	0.897494	0.920491	0.898081	1.22503	0.00625296	Acnat2								0.980392	-0.0285692	Gm34030
ENSMUSP00000023590	histidine-rich glycoprotein	Hrg	pep chromosome:GRCm38:16:22951072:22961656:1 gene:ENSMUSG00000022877.9 transcript:ENSMUST00000023590.8 gene_biotype:protein_coding transcript_biotype:protein_coding gene_symbol:Hrg description:histidine-rich glycoprotein [Source:MGI Symbol;Acc:MGI:2146636]	20.34	11	11	26	536	60.4012	7.60596	1.10565	1.20789	0.993571	1.08517	1.10559	1.09958	0.902225	0.873284	0.861815	0.939178	0.91465	0.898231	1.22416	0.000598926	Hrg								1.21455	0.280423	Pank1
ENSMUSP00000128868	TBC1 domain family, member 24	Tbc1d24	pep chromosome:GRCm38:17:24175431:24205535:-1 gene:ENSMUSG00000036473.15 transcript:ENSMUST00000168410.8 gene_biotype:protein_coding transcript_biotype:protein_coding gene_symbol:Tbc1d24 description:TBC1 domain family, member 24 [Source:MGI Symbol;Acc:MGI:2443456]	3.06	2	2	2	555	62.5937	7.10791	1.32262	1.09618	1.14422	0.927091	0.993045	1.09663	0.928317	0.921659	0.892379	0.883436	0.858437	0.896846	1.22277	0.0204392	Tbc1d24								1.13476	0.182391	Poc5
ENSMUSP00000128770	pyruvate kinase, muscle	Pkm	pep chromosome:GRCm38:9:59656573:59679189:1 gene:ENSMUSG00000032294.17 transcript:ENSMUST00000163694.3 gene_biotype:protein_coding transcript_biotype:protein_coding gene_symbol:Pkm description:pyruvate kinase, muscle [Source:MGI Symbol;Acc:MGI:97591]	44.07	2	26	86	531	57.9479	7.13721	1.25879	1.11851	1.06783	0.929683	1.04018	1.083	0.821659	0.892289	0.953905	0.892703	0.869689	0.886049	1.22228	0.00926419	Pkm								0.666667	-0.584963	BGIG10090_41781
ENSMUSP00000154609	epiplakin 1	Eppk1	pep chromosome:GRCm38:15:76101481:76120195:-1 gene:ENSMUSG00000115388.2 transcript:ENSMUST00000226781.2 gene_biotype:protein_coding transcript_biotype:protein_coding gene_symbol:Eppk1 description:epiplakin 1 [Source:MGI Symbol;Acc:MGI:2386306]	32.13	65	66	140	3458	381.486	5.92236	1.28994	1.07044	1.19175	0.96805	0.920215	1.08808	0.867064	0.870521	0.911777	0.927124	0.874652	0.890228	1.22225	0.021969	Eppk1								1.01549	0.0221763	Mospd3
ENSMUSP00000022378	ERO1-like (S. cerevisiae)	Ero1l	pep chromosome:GRCm38:14:45283087:45318572:-1 gene:ENSMUSG00000021831.9 transcript:ENSMUST00000022378.8 gene_biotype:protein_coding transcript_biotype:protein_coding gene_symbol:Ero1l description:ERO1-like (S. cerevisiae) [Source:MGI Symbol;Acc:MGI:1354385]	12.93	7	7	12	464	54.0502	6.53662	1.23199	1.10225	1.1334	1.05328	1.01543	1.10727	0.907637	0.87342	0.902321	0.921161	0.92552	0.906012	1.22214	0.000766365	Ero1l								0.428571	-1.22239	Apol6
ENSMUSP00000033006	NSE1 homolog, SMC5-SMC6 complex component	Nsmce1	pep chromosome:GRCm38:7:125467640:125491596:-1 gene:ENSMUSG00000030750.13 transcript:ENSMUST00000033006.13 gene_biotype:protein_coding transcript_biotype:protein_coding gene_symbol:Nsmce1 description:NSE1 homolog, SMC5-SMC6 complex component [Source:MGI Symbol;Acc:MGI:1914961]	2.14	1	1	1	280	32.0181	6.88818	1.18	1.13255	1.13642	0.947804	1.14241	1.10784	0.917484	0.968403	0.928159	0.874153	0.844673	0.906574	1.222	0.00243178	Nsmce1								0.829287	-0.270056	Bbc3
ENSMUSP00000060584	cytochrome P450, family 2, subfamily c, polypeptide 70	Cyp2c70	pep chromosome:GRCm38:19:40153353:40187286:-1 gene:ENSMUSG00000060613.10 transcript:ENSMUST00000051846.12 gene_biotype:protein_coding transcript_biotype:protein_coding gene_symbol:Cyp2c70 description:cytochrome P450, family 2, subfamily c, polypeptide 70 [Source:MGI Symbol;Acc:MGI:2385878]	34.15	18	19	41	489	55.9838	8.08936	1.30299	1.0895	1.1921	0.892347	1.00687	1.09676	0.948145	0.900504	0.891693	0.829946	0.919426	0.897943	1.22142	0.0274623	Cyp2c70								3.26921	1.70894	Gm33272
ENSMUSP00000136438	FK506 binding protein 2	Fkbp2	pep chromosome:GRCm38:19:6977741:6980461:-1 gene:ENSMUSG00000056629.15 transcript:ENSMUST00000177752.7 gene_biotype:protein_coding transcript_biotype:protein_coding gene_symbol:Fkbp2 description:FK506 binding protein 2 [Source:MGI Symbol;Acc:MGI:95542]	53.57	5	5	23	140	15.3342	8.88037	1.144	1.10051	1.08669	1.10299	1.12313	1.11147	0.920111	0.922939	0.890996	0.85954	0.961177	0.910952	1.22011	7.54501e-06	Fkbp2								1.03213	0.045624	Fam193b
ENSMUSP00000065254	solute carrier family 30 (zinc transporter), member 7	Slc30a7	pep chromosome:GRCm38:3:115938973:116007406:-1 gene:ENSMUSG00000054414.4 transcript:ENSMUST00000067485.3 gene_biotype:protein_coding transcript_biotype:protein_coding gene_symbol:Slc30a7 description:solute carrier family 30 (zinc transporter), member 7 [Source:MGI Symbol;Acc:MGI:1913750]	2.91	1	1	1	378	41.7632	6.84424	1.13436	1.07376	1.12565	1.05888	1.1227	1.10307	0.880892	0.774493	0.914937	0.978467	0.972686	0.904295	1.21981	0.00113435	Slc30a7								0.4	-1.32193	Fam83a
ENSMUSP00000046538	oxysterol binding protein-like 2	Osbpl2	pep chromosome:GRCm38:2:180119306:180162680:1 gene:ENSMUSG00000039050.8 transcript:ENSMUST00000040668.8 gene_biotype:protein_coding transcript_biotype:protein_coding gene_symbol:Osbpl2 description:oxysterol binding protein-like 2 [Source:MGI Symbol;Acc:MGI:2442832]	2.89	1	2	2	484	55.3493	6.20166	1.12443	1.13375	1.03263	1.1222	1.11462	1.10553	0.955501	0.823032	0.870573	0.837743	1.04809	0.906988	1.2189	0.00254937	Osbpl2								1.04812	0.0678098	Agap3
ENSMUSP00000036021	polyadenylate-binding protein-interacting protein 2	Paip2	pep chromosome:GRCm38:18:35598617:35617186:1 gene:ENSMUSG00000037058.14 transcript:ENSMUST00000041314.14 gene_biotype:protein_coding transcript_biotype:protein_coding gene_symbol:Paip2 description:polyadenylate-binding protein-interacting protein 2 [Source:MGI Symbol;Acc:MGI:1915119]	5.65	1	1	1	124	14.6907	4.11963	1.06211	1.03782	1.13909	1.07776	1.23885	1.11112	0.988831	0.792189	0.868058	0.898859	1.01135	0.911858	1.21853	0.00610009	Paip2								#VALUE!	#VALUE!	mmu_circ_0008020
ENSMUSP00000140404	neutrophil cytosolic factor 2	Ncf2	pep chromosome:GRCm38:1:152800194:152836991:1 gene:ENSMUSG00000026480.12 transcript:ENSMUST00000186568.6 gene_biotype:protein_coding transcript_biotype:protein_coding gene_symbol:Ncf2 description:neutrophil cytosolic factor 2 [Source:MGI Symbol;Acc:MGI:97284]	1.52	1	1	2	525	59.4475	6.60986	1.27343	0.995148	1.08231	1.09913	1.07252	1.10451	0.929103	0.91421	0.899851	0.896679	0.894213	0.906811	1.21801	0.00272923	Ncf2								#VALUE!	#VALUE!	mmu_circ_0005728
ENSMUSP00000111471	pyridoxal-dependent decarboxylase domain containing 1	Pdxdc1	pep chromosome:GRCm38:16:13834160:13903021:-1 gene:ENSMUSG00000022680.14 transcript:ENSMUST00000115804.8 gene_biotype:protein_coding transcript_biotype:protein_coding gene_symbol:Pdxdc1 description:pyridoxal-dependent decarboxylase domain containing 1 [Source:MGI Symbol;Acc:MGI:1920909]	14.51	10	10	22	710	78.4934	5.5415	1.09817	1.07867	1.16046	1.10458	1.06443	1.10126	0.926393	0.842149	0.896087	0.938514	0.917857	0.9042	1.21794	3.23161e-05	Pdxdc1								0.63035	-0.665775	Matk
ENSMUSP00000111478	phosphatidylinositol 3-kinase catalytic subunit type 3	Pik3c3	pep chromosome:GRCm38:18:30272870:30330968:1 gene:ENSMUSG00000033628.15 transcript:ENSMUST00000115811.7 gene_biotype:protein_coding transcript_biotype:protein_coding gene_symbol:Pik3c3 description:phosphatidylinositol 3-kinase catalytic subunit type 3 [Source:MGI Symbol;Acc:MGI:2445019]	2.25	1	2	5	756	86.1479	6.50732	0.964777	1.14972	1.14433	1.15454	1.13134	1.10894	0.861982	0.929775	0.934719	0.881592	0.94601	0.910816	1.21753	0.00108291	Pik3c3								#VALUE!	#VALUE!	mmu_circ_0008253
ENSMUSP00000002133	stromal cell derived factor 2	Sdf2	pep chromosome:GRCm38:11:78245746:78255496:1 gene:ENSMUSG00000002064.10 transcript:ENSMUST00000002133.8 gene_biotype:protein_coding transcript_biotype:protein_coding gene_symbol:Sdf2 description:stromal cell derived factor 2 [Source:MGI Symbol;Acc:MGI:108019]	28.31	5	5	12	219	23.9759	7.60596	1.1666	1.08697	1.06141	1.04322	1.17497	1.10664	0.919219	0.879613	0.898875	0.954175	0.895732	0.909523	1.21672	0.000174865	Sdf2								1	0	BGIG10090_36952
ENSMUSP00000026624	transmembrane 9 superfamily member 2	Tm9sf2	pep chromosome:GRCm38:14:122107038:122159604:1 gene:ENSMUSG00000025544.13 transcript:ENSMUST00000026624.10 gene_biotype:protein_coding transcript_biotype:protein_coding gene_symbol:Tm9sf2 description:transmembrane 9 superfamily member 2 [Source:MGI Symbol;Acc:MGI:1915309]	8.46	5	5	8	662	75.2802	7.43018	1.07801	1.06072	1.1037	1.15378	1.06182	1.09161	0.924766	0.851499	0.898102	0.931123	0.884032	0.897905	1.21573	2.64384e-05	Tm9sf2								1	0	Ccdc40
ENSMUSP00000046530	inter-alpha trypsin inhibitor, heavy chain 2	Itih2	pep chromosome:GRCm38:2:10094593:10130663:-1 gene:ENSMUSG00000037254.18 transcript:ENSMUST00000042290.13 gene_biotype:protein_coding transcript_biotype:protein_coding gene_symbol:Itih2 description:inter-alpha trypsin inhibitor, heavy chain 2 [Source:MGI Symbol;Acc:MGI:96619]	17.16	18	18	24	950	106.295	7.40088	1.05071	1.06407	1.08029	1.17293	1.16176	1.10595	0.878306	0.918659	0.975355	0.871537	0.905085	0.909788	1.21561	0.000255055	Itih2								#VALUE!	#VALUE!	mmu_circ_0013344
ENSMUSP00000067786	SOS Ras/Rac guanine nucleotide exchange factor 1	Sos1	pep chromosome:GRCm38:17:80393752:80480453:-1 gene:ENSMUSG00000024241.6 transcript:ENSMUST00000068714.5 gene_biotype:protein_coding transcript_biotype:protein_coding gene_symbol:Sos1 description:SOS Ras/Rac guanine nucleotide exchange factor 1 [Source:MGI Symbol;Acc:MGI:98354]	1.59	2	2	2	1319	150.788	6.88818	1.00645	1.01977	1.0275	1.28377	1.20352	1.1082	0.92017	0.863487	0.920321	0.909293	0.948786	0.912411	1.21459	0.0101277	Sos1								0.333333	-1.58496	BGIG10090_37112
ENSMUSP00000023994	serine (or cysteine) peptidase inhibitor, clade G, member 1	Serping1	pep chromosome:GRCm38:2:84765387:84775404:-1 gene:ENSMUSG00000023224.12 transcript:ENSMUST00000023994.9 gene_biotype:protein_coding transcript_biotype:protein_coding gene_symbol:Serping1 description:serine (or cysteine) peptidase inhibitor, clade G, member 1 [Source:MGI Symbol;Acc:MGI:894696]	15.67	6	6	12	504	55.5492	6.29053	1.16171	1.07659	1.07942	1.11699	1.09977	1.1069	0.876272	0.898994	0.966904	0.958168	0.859063	0.91188	1.21386	8.28765e-05	Serping1								#VALUE!	#VALUE!	mmu_circ_0014241
ENSMUSP00000048454	armadillo-like helical domain containing 3	Armh3	pep chromosome:GRCm38:19:45818144:45998488:-1 gene:ENSMUSG00000039901.9 transcript:ENSMUST00000045396.7 gene_biotype:protein_coding transcript_biotype:protein_coding gene_symbol:Armh3 description:armadillo-like helical domain containing 3 [Source:MGI Symbol;Acc:MGI:1918867]	1.45	1	1	1	689	78.5813	6.59521	1.07728	0.9965	1.17669	1.1647	1.12386	1.10781	0.891231	0.902009	0.865177	0.966971	0.945008	0.914079	1.21194	0.000881581	Armh3								1.0054	0.0077634	Nde1
ENSMUSP00000077909	serine (or cysteine) peptidase inhibitor, clade A, member 1D	Serpina1d	pep chromosome:GRCm38:12:103763594:103773592:-1 gene:ENSMUSG00000071177.4 transcript:ENSMUST00000078869.5 gene_biotype:protein_coding transcript_biotype:protein_coding gene_symbol:Serpina1d description:serine (or cysteine) peptidase inhibitor, clade A, member 1D [Source:MGI Symbol;Acc:MGI:891968]	41.89	4	16	65	413	45.9694	5.43994	1.00353	1.13852	1.10695	1.0119	1.17757	1.08769	0.887129	0.915648	0.928959	0.85194	0.905139	0.897763	1.21156	0.000896612	Serpina1d								0.666667	-0.584963	Lypd1
ENSMUSP00000068487	trans-golgi network protein	Tgoln1	pep chromosome:GRCm38:6:72608432:72617000:-1 gene:ENSMUSG00000056429.4 transcript:ENSMUST00000070524.4 gene_biotype:protein_coding transcript_biotype:protein_coding gene_symbol:Tgoln1 description:trans-golgi network protein [Source:MGI Symbol;Acc:MGI:105080]	15.58	6	6	9	353	37.8258	5.33838	1.12406	1.04625	0.967514	1.26855	1.16797	1.11487	0.965047	0.913744	0.885103	0.993328	0.845568	0.920558	1.21108	0.0100274	Tgoln1								0.481481	-1.05445	Gm36267
ENSMUSP00000044797	component of oligomeric golgi complex 5	Cog5	pep chromosome:GRCm38:12:31654869:31937630:1 gene:ENSMUSG00000035933.5 transcript:ENSMUST00000036862.4 gene_biotype:protein_coding transcript_biotype:protein_coding gene_symbol:Cog5 description:component of oligomeric golgi complex 5 [Source:MGI Symbol;Acc:MGI:2145130]	2.77	3	3	3	829	91.3341	6.26514	1.04815	1.08708	1.11153	1.20717	1.15018	1.12082	0.966927	0.826768	0.904906	0.971443	0.957323	0.925473	1.21108	0.000979855	Cog5								0.75	-0.415037	4930598A11Rik
ENSMUSP00000025439	malic enzyme 2, NAD(+)-dependent, mitochondrial	Me2	pep chromosome:GRCm38:18:73770040:73815392:-1 gene:ENSMUSG00000024556.3 transcript:ENSMUST00000025439.3 gene_biotype:protein_coding transcript_biotype:protein_coding gene_symbol:Me2 description:malic enzyme 2, NAD(+)-dependent, mitochondrial [Source:MGI Symbol;Acc:MGI:2147351]	5.77	3	3	3	589	65.7569	7.60596	1.15001	1.05267	1.03508	1.10756	1.19427	1.10792	1.00162	0.833267	0.856769	0.972892	0.911126	0.915134	1.21066	0.00230991	Me2								#VALUE!	#VALUE!	mmu_circ_0002442
ENSMUSP00000037858	fermitin family member 3	Fermt3	pep chromosome:GRCm38:19:6998958:7019469:-1 gene:ENSMUSG00000024965.8 transcript:ENSMUST00000040772.8 gene_biotype:protein_coding transcript_biotype:protein_coding gene_symbol:Fermt3 description:fermitin family member 3 [Source:MGI Symbol;Acc:MGI:2147790]	7.97	5	5	9	665	75.5868	7.04932	1.30802	0.974851	1.12458	1.07634	1.04638	1.10604	0.911638	0.912222	0.880306	1.05769	0.808889	0.914149	1.20991	0.0241104	Fermt3								1	0	Gm30140
ENSMUSP00000044587	N-acetyltransferase 8 (GCN5-related) family member 2	Nat8f2	pep chromosome:GRCm38:6:85865422:85869158:-1 gene:ENSMUSG00000033634.7 transcript:ENSMUST00000045008.7 gene_biotype:protein_coding transcript_biotype:protein_coding gene_symbol:Nat8f2 description:N-acetyltransferase 8 (GCN5-related) family member 2 [Source:MGI Symbol;Acc:MGI:2136446]	39.92	6	9	25	238	26.4069	9.5835	1.15007	1.15144	1.08898	0.941494	1.16446	1.09929	0.972632	0.920587	0.819306	0.864866	0.966181	0.908714	1.20972	0.00572525	Nat8f2								1.13024	0.176629	Cavin2
ENSMUSP00000031621	CCZ1 vacuolar protein trafficking and biogenesis associated	Ccz1	pep chromosome:GRCm38:5:143987909:144014853:-1 gene:ENSMUSG00000029617.10 transcript:ENSMUST00000031621.10 gene_biotype:protein_coding transcript_biotype:protein_coding gene_symbol:Ccz1 description:CCZ1 vacuolar protein trafficking and biogenesis associated [Source:MGI Symbol;Acc:MGI:2141070]	5.42	3	3	4	480	55.469	6.02393	1.13928	0.986394	1.07055	1.27384	0.939499	1.08191	0.824408	0.877985	0.878711	0.999356	0.897026	0.895497	1.20817	0.0217684	Ccz1								0.956488	-0.064181	Pcgf5
ENSMUSP00000026551	dihydropyrimidinase-like 4	Dpysl4	pep chromosome:GRCm38:7:139086001:139102704:1 gene:ENSMUSG00000025478.15 transcript:ENSMUST00000026551.14 gene_biotype:protein_coding transcript_biotype:protein_coding gene_symbol:Dpysl4 description:dihydropyrimidinase-like 4 [Source:MGI Symbol;Acc:MGI:1349764]	2.8	1	1	1	572	61.8885	6.97607	1.00416	1.06762	1.02684	1.15407	1.29114	1.10877	0.881976	0.944684	0.944166	0.924605	0.901706	0.919427	1.20593	0.00777097	Dpysl4								1.15141	0.203402	Aldoa
ENSMUSP00000084918	aldehyde dehydrogenase family 1, subfamily A1	Aldh1a1	pep chromosome:GRCm38:19:20601961:20643462:1 gene:ENSMUSG00000053279.7 transcript:ENSMUST00000087638.3 gene_biotype:protein_coding transcript_biotype:protein_coding gene_symbol:Aldh1a1 description:aldehyde dehydrogenase family 1, subfamily A1 [Source:MGI Symbol;Acc:MGI:1353450]	60.48	19	32	250	501	54.4328	7.79639	0.975201	1.17997	0.965641	1.10307	1.2717	1.09912	0.891896	0.921479	0.905942	0.871359	0.969511	0.912037	1.20512	0.0157008	Aldh1a1								#VALUE!	#VALUE!	mmu_circ_0010470
ENSMUSP00000129704	enolase-phosphatase 1	Enoph1	pep chromosome:GRCm38:5:100039985:100068760:1 gene:ENSMUSG00000029326.13 transcript:ENSMUST00000169390.7 gene_biotype:protein_coding transcript_biotype:protein_coding gene_symbol:Enoph1 description:enolase-phosphatase 1 [Source:MGI Symbol;Acc:MGI:1915120]	2.72	1	1	1	257	28.5824	4.91943	1.12455	1.15878	1.03479	1.08126	1.09118	1.09811	0.904766	0.838182	0.861168	0.999267	0.954516	0.91158	1.20463	0.000873323	Enoph1								#DIV/0!	#DIV/0!	Skint3
ENSMUSP00000023550	protein disulfide isomerase associated 5	Pdia5	pep chromosome:GRCm38:16:35397312:35490873:-1 gene:ENSMUSG00000022844.8 transcript:ENSMUST00000023550.8 gene_biotype:protein_coding transcript_biotype:protein_coding gene_symbol:Pdia5 description:protein disulfide isomerase associated 5 [Source:MGI Symbol;Acc:MGI:1919849]	54.16	23	23	51	517	59.229	7.50342	1.23562	1.06154	1.10645	1.00414	1.0449	1.09053	0.9444	0.885247	0.815796	0.917996	0.963149	0.905318	1.20458	0.00455472	Pdia5								1.13043	0.176878	Gm14230
ENSMUSP00000037583	transmembrane p24 trafficking protein 10	Tmed10	pep chromosome:GRCm38:12:85342788:85374847:-1 gene:ENSMUSG00000021248.9 transcript:ENSMUST00000040766.8 gene_biotype:protein_coding transcript_biotype:protein_coding gene_symbol:Tmed10 description:transmembrane p24 trafficking protein 10 [Source:MGI Symbol;Acc:MGI:1915831]	35.16	8	8	17	219	24.8949	6.69775	1.01643	1.11244	1.15289	1.12333	1.12052	1.10512	0.920298	0.964258	0.903126	0.887176	0.913689	0.917709	1.20422	0.000106406	Tmed10								1.01207	0.0173125	Sh3tc1
ENSMUSP00000108542	RAB GTPase activating protein 1	Rabgap1	pep chromosome:GRCm38:2:37452267:37566454:1 gene:ENSMUSG00000035437.15 transcript:ENSMUST00000112920.1 gene_biotype:protein_coding transcript_biotype:protein_coding gene_symbol:Rabgap1 description:RAB GTPase activating protein 1 [Source:MGI Symbol;Acc:MGI:2385139]	4.32	3	4	7	1064	120.722	5.24951	1.16853	1.04164	1.12002	1.13495	0.99833	1.09269	0.972463	0.799008	0.853151	0.954345	0.958516	0.907497	1.20408	0.00412238	Rabgap1								1	0	BGIG10090_42381
ENSMUSP00000114791	SUMO/sentrin specific peptidase 3	Senp3	pep chromosome:GRCm38:11:69673341:69678687:-1 gene:ENSMUSG00000005204.12 transcript:ENSMUST00000134942.1 gene_biotype:protein_coding transcript_biotype:protein_coding gene_symbol:Senp3 description:SUMO/sentrin specific peptidase 3 [Source:MGI Symbol;Acc:MGI:2158736]	5.33	1	1	1	169	19.9772	9.08545	1.04165	0.997497	1.06436	1.24606	1.1801	1.10593	0.882319	0.889574	0.850831	0.987528	0.985776	0.919206	1.20314	0.00876367	Senp3								2.09091	1.06413	Gm42226
ENSMUSP00000143494	late endosomal/lysosomal adaptor, MAPK and MTOR activator 5	Lamtor5	pep chromosome:GRCm38:3:107278999:107284082:1 gene:ENSMUSG00000087260.5 transcript:ENSMUST00000199317.1 gene_biotype:protein_coding transcript_biotype:protein_coding gene_symbol:Lamtor5 description:late endosomal/lysosomal adaptor, MAPK and MTOR activator 5 [Source:MGI Symbol;Acc:MGI:1915826]	48.35	3	3	4	91	9.63572	4.86865	1.05792	1.04612	1.09338	1.07418	1.11293	1.07691	0.918375	0.793108	0.829	0.938227	0.998097	0.895361	1.20276	0.00167432	Lamtor5								1.71429	0.777608	Xcr1
ENSMUSP00000047012	F-box and WD-40 domain protein 8	Fbxw8	pep chromosome:GRCm38:5:118064965:118155464:-1 gene:ENSMUSG00000032867.8 transcript:ENSMUST00000049474.8 gene_biotype:protein_coding transcript_biotype:protein_coding gene_symbol:Fbxw8 description:F-box and WD-40 domain protein 8 [Source:MGI Symbol;Acc:MGI:1923041]	1	1	1	1	598	67.9132	6.16357	1.23167	0.897741	1.24804	0.98728	1.13093	1.09913	0.910559	0.871457	0.960079	0.961888	0.868482	0.914493	1.2019	0.0324224	Fbxw8								#VALUE!	#VALUE!	mmu_circ_0004680
ENSMUSP00000028755	EH-domain containing 4	Ehd4	pep chromosome:GRCm38:2:120089175:120154606:-1 gene:ENSMUSG00000027293.13 transcript:ENSMUST00000028755.7 gene_biotype:protein_coding transcript_biotype:protein_coding gene_symbol:Ehd4 description:EH-domain containing 4 [Source:MGI Symbol;Acc:MGI:1919619]	16.82	4	9	15	541	61.4415	6.75635	1.21296	0.996199	1.13963	1.14262	0.988364	1.09595	0.966528	0.861003	0.767142	1.05636	0.909522	0.91211	1.20156	0.0234787	Ehd4								1.66667	0.736966	BGIG10090_35922
ENSMUSP00000072019	coiled-coil domain containing 189	Ccdc189	pep chromosome:GRCm38:7:127582383:127588595:-1 gene:ENSMUSG00000057176.4 transcript:ENSMUST00000072155.4 gene_biotype:protein_coding transcript_biotype:protein_coding gene_symbol:Ccdc189 description:coiled-coil domain containing 189 [Source:MGI Symbol;Acc:MGI:2685012]	2.1	1	1	1	333	37.849	4.94482	0.958739	1.09749	1.18254	1.14141	1.16349	1.10873	1.08514	0.774277	0.74714	1.0341	0.977587	0.923649	1.20038	0.0485728	Ccdc189								0.931377	-0.102564	Rbms1
ENSMUSP00000133465	EGF-like domain 7	Egfl7	pep chromosome:GRCm38:2:26591435:26592682:1 gene:ENSMUSG00000026921.18 transcript:ENSMUST00000149789.1 gene_biotype:protein_coding transcript_biotype:protein_coding gene_symbol:Egfl7 description:EGF-like domain 7 [Source:MGI Symbol;Acc:MGI:2449923]	10.61	1	1	1	66	7.4379	6.771	0.956484	0.901474	0.913756	0.89903	0.898428	0.913835	1.11036	1.16549	1.06245	0.956021	1.19047	1.09696	0.833064	0.0027928	Egfl7								1.92208	0.942667	Hist1h2ab
ENSMUSP00000042905	desmocollin 2	Dsc2	pep chromosome:GRCm38:18:20030633:20059554:-1 gene:ENSMUSG00000024331.11 transcript:ENSMUST00000039247.10 gene_biotype:protein_coding transcript_biotype:protein_coding gene_symbol:Dsc2 description:desmocollin 2 [Source:MGI Symbol;Acc:MGI:103221]	4.13	3	3	4	848	93.898	5.0083	0.919769	0.847308	0.787131	1.01647	0.940879	0.902311	0.951409	1.16337	1.17087	1.21563	0.916158	1.08349	0.832783	0.039009	Dsc2								1.19129	0.25252	Heg1
ENSMUSP00000145604	dedicator of cytokinesis 7	Dock7	pep chromosome:GRCm38:4:98937258:99120762:-1 gene:ENSMUSG00000028556.15 transcript:ENSMUST00000205650.1 gene_biotype:protein_coding transcript_biotype:protein_coding gene_symbol:Dock7 description:dedicator of cytokinesis 7 [Source:MGI Symbol;Acc:MGI:1914549]	2.57	3	5	5	2098	237.945	6.78564	0.963475	0.858259	0.877239	1.04334	0.90015	0.928493	1.1499	1.06034	1.06599	1.28925	1.01032	1.11516	0.83261	0.0138165	Dock7								0.962873	-0.0545829	Pbx2
ENSMUSP00000097442	5-methyltetrahydrofolate-homocysteine methyltransferase	Mtr	pep chromosome:GRCm38:13:12182712:12258095:-1 gene:ENSMUSG00000021311.9 transcript:ENSMUST00000099856.5 gene_biotype:protein_coding transcript_biotype:protein_coding gene_symbol:Mtr description:5-methyltetrahydrofolate-homocysteine methyltransferase [Source:MGI Symbol;Acc:MGI:894292]	3.03	4	4	4	1253	138.981	5.56689	0.997903	0.826453	0.865258	0.914017	0.85892	0.89251	1.09942	1.11213	1.10838	1.05644	0.983971	1.07207	0.832514	0.00158863	Mtr								1.47644	0.562123	A230087F16Rik
ENSMUSP00000053862	transmembrane protein 186	Tmem186	pep chromosome:GRCm38:16:8633229:8637712:-1 gene:ENSMUSG00000043140.10 transcript:ENSMUST00000052505.9 gene_biotype:protein_coding transcript_biotype:protein_coding gene_symbol:Tmem186 description:transmembrane protein 186 [Source:MGI Symbol;Acc:MGI:1913940]	3.24	1	1	1	216	24.6158	10.1108	0.863543	0.996726	0.97934	0.847073	0.891577	0.915652	1.28942	1.02916	1.23706	0.976604	0.969847	1.10042	0.832095	0.0377556	Tmem186								#DIV/0!	#DIV/0!	Tmem74
ENSMUSP00000031055	elastin microfibril interfacer 1	Emilin1	pep chromosome:GRCm38:5:30913402:30921277:1 gene:ENSMUSG00000029163.9 transcript:ENSMUST00000031055.7 gene_biotype:protein_coding transcript_biotype:protein_coding gene_symbol:Emilin1 description:elastin microfibril interfacer 1 [Source:MGI Symbol;Acc:MGI:1926189]	10.62	9	9	13	1017	107.518	5.30029	0.927242	0.884512	0.920261	0.935263	0.85565	0.904586	1.11705	1.10789	1.14584	1.00888	1.06271	1.08847	0.831059	0.000187092	Emilin1								1.15385	0.206451	BGIG10090_36957
ENSMUSP00000155218	KH domain containing, RNA binding, signal transduction associated 3	Khdrbs3	pep chromosome:GRCm38:15:68930068:69024765:1 gene:ENSMUSG00000022332.8 transcript:ENSMUST00000230073.1 gene_biotype:protein_coding transcript_biotype:protein_coding gene_symbol:Khdrbs3 description:KH domain containing, RNA binding, signal transduction associated 3 [Source:MGI Symbol;Acc:MGI:1313312]	7.94	1	1	1	126	14.3646	8.83643	0.873489	0.88509	0.866608	0.967516	0.978349	0.91421	1.0124	1.21178	1.19043	1.04201	1.04891	1.10111	0.830265	0.00457505	Khdrbs3								1.36735	0.451379	Ttc12
ENSMUSP00000140323	ATP synthase, H+ transporting, mitochondrial F0 complex, subunit C2 (subunit 9)	Atp5g2	pep chromosome:GRCm38:15:102664739:102667743:-1 gene:ENSMUSG00000062683.11 transcript:ENSMUST00000187160.1 gene_biotype:protein_coding transcript_biotype:protein_coding gene_symbol:Atp5g2 description:ATP synthase, H+ transporting, mitochondrial F0 complex, subunit C2 (subunit 9) [Source:MGI Symbol;Acc:MGI:1915192]	6.54	1	1	24	107	11.093	11.4292	0.914977	0.787579	0.826853	0.990169	1.01605	0.907126	1.07932	1.06268	1.0639	1.11361	1.1438	1.09266	0.830198	0.00434017	Atp5g2								0.997706	-0.00331273	Get4
ENSMUSP00000104135	striatin, calmodulin binding protein 4	Strn4	pep chromosome:GRCm38:7:16816317:16840927:1 gene:ENSMUSG00000030374.15 transcript:ENSMUST00000108495.8 gene_biotype:protein_coding transcript_biotype:protein_coding gene_symbol:Strn4 description:striatin, calmodulin binding protein 4 [Source:MGI Symbol;Acc:MGI:2142346]	1.86	1	2	3	753	80.9252	5.37646	1.00812	0.921586	0.911813	0.854278	0.831269	0.905413	1.16385	1.04746	1.00982	1.23136	1.00133	1.09077	0.830071	0.00978398	Strn4								0.24031	-2.05703	A730036I17Rik
ENSMUSP00000119468	transmembrane protein 56	Tmem56	pep chromosome:GRCm38:3:121202008:121263314:-1 gene:ENSMUSG00000028132.15 transcript:ENSMUST00000128909.7 gene_biotype:protein_coding transcript_biotype:protein_coding gene_symbol:Tmem56 description:transmembrane protein 56 [Source:MGI Symbol;Acc:MGI:1923195]	6.52	2	2	2	276	31.2153	8.57275	0.796634	0.900202	0.760388	1.04917	1.0464	0.910559	1.09247	1.08203	1.21638	1.01319	1.085	1.09781	0.82943	0.0263517	Tmem56								0	#NUM!	Trh
ENSMUSP00000119443	mitochondrial pyruvate carrier 1	Mpc1	pep chromosome:GRCm38:17:8283762:8297661:1 gene:ENSMUSG00000023861.17 transcript:ENSMUST00000155364.7 gene_biotype:protein_coding transcript_biotype:protein_coding gene_symbol:Mpc1 description:mitochondrial pyruvate carrier 1 [Source:MGI Symbol;Acc:MGI:1915240]	45.87	5	5	16	109	12.4463	9.61279	0.86782	0.906356	0.872585	0.928382	0.959378	0.906904	1.09464	1.12786	1.1084	1.05298	1.08569	1.09391	0.829045	2.18077e-05	Mpc1								0.824615	-0.278207	1700012D01Rik
ENSMUSP00000115970	integrin alpha 3	Itga3	pep chromosome:GRCm38:11:95063161:95076797:-1 gene:ENSMUSG00000001507.16 transcript:ENSMUST00000145671.1 gene_biotype:protein_coding transcript_biotype:protein_coding gene_symbol:Itga3 description:integrin alpha 3 [Source:MGI Symbol;Acc:MGI:96602]	3.28	1	1	2	183	20.4445	5.56689	0.79818	0.892858	0.826866	1.06127	0.993021	0.914438	1.10265	0.950399	1.0641	1.29742	1.10098	1.10311	0.828963	0.0357325	Itga3								1.28908	0.366341	Gm34295
ENSMUSP00000010807	fatty acid desaturase 1	Fads1	pep chromosome:GRCm38:19:10182888:10196870:1 gene:ENSMUSG00000010663.4 transcript:ENSMUST00000010807.4 gene_biotype:protein_coding transcript_biotype:protein_coding gene_symbol:Fads1 description:fatty acid desaturase 1 [Source:MGI Symbol;Acc:MGI:1923517]	15.21	6	6	6	447	52.2889	9.29053	0.958995	0.903322	0.82966	0.891235	0.986235	0.913889	1.04362	1.1884	1.13395	1.02133	1.13429	1.10432	0.82756	0.00177557	Fads1								1.24837	0.320047	Gm26944
ENSMUSP00000132780	isopentenyl-diphosphate delta isomerase	Idi1	pep chromosome:GRCm38:13:8885501:8892451:1 gene:ENSMUSG00000058258.14 transcript:ENSMUST00000169314.8 gene_biotype:protein_coding transcript_biotype:protein_coding gene_symbol:Idi1 description:isopentenyl-diphosphate delta isomerase [Source:MGI Symbol;Acc:MGI:2442264]	20.49	7	7	18	283	32.4567	7.02002	0.945187	0.923664	1.04402	0.771478	0.820245	0.900918	1.07509	1.15723	1.12391	1.05252	1.03942	1.08963	0.826808	0.00735638	Idi1								#DIV/0!	#DIV/0!	Tmem145
ENSMUSP00000041909	nei like 3 (E. coli)	Neil3	pep chromosome:GRCm38:8:53586867:53639065:-1 gene:ENSMUSG00000039396.11 transcript:ENSMUST00000047768.10 gene_biotype:protein_coding transcript_biotype:protein_coding gene_symbol:Neil3 description:nei like 3 (E. coli) [Source:MGI Symbol;Acc:MGI:2384588]	1.16	1	1	1	606	67.3726	9.01221	0.882527	0.919346	0.882907	0.986631	0.893423	0.912967	1.18004	1.10828	1.17175	1.01256	1.04848	1.10422	0.826797	0.00108137	Neil3								0.776316	-0.365284	Mfsd4b4
ENSMUSP00000057354	sterol-C5-desaturase	Sc5d	pep chromosome:GRCm38:9:42251595:42264256:-1 gene:ENSMUSG00000032018.14 transcript:ENSMUST00000052725.14 gene_biotype:protein_coding transcript_biotype:protein_coding gene_symbol:Sc5d description:sterol-C5-desaturase [Source:MGI Symbol;Acc:MGI:1353611]	2.68	1	1	1	299	35.0399	8.74854	0.822345	0.916021	0.937568	0.940185	0.952759	0.913775	1.07012	1.22375	1.18424	1.0313	1.01895	1.10567	0.826443	0.00384242	Sc5d								1.33333	0.415037	BGIG10090_41801
ENSMUSP00000040477	follicle stimulating hormone receptor	Fshr	pep chromosome:GRCm38:17:88985170:89200612:-1 gene:ENSMUSG00000032937.4 transcript:ENSMUST00000035701.4 gene_biotype:protein_coding transcript_biotype:protein_coding gene_symbol:Fshr description:follicle stimulating hormone receptor [Source:MGI Symbol;Acc:MGI:95583]	2.46	1	1	1	692	77.7189	7.00537	0.903119	0.885515	0.830128	0.886188	1.04668	0.910326	1.07949	1.12676	1.11688	1.03947	1.15566	1.10365	0.824832	0.00161897	Fshr								5.5	2.45943	Rapsn
ENSMUSP00000033050	lymphatic vessel endothelial hyaluronan receptor 1	Lyve1	pep chromosome:GRCm38:7:110850607:110863239:-1 gene:ENSMUSG00000030787.4 transcript:ENSMUST00000033050.4 gene_biotype:protein_coding transcript_biotype:protein_coding gene_symbol:Lyve1 description:lymphatic vessel endothelial hyaluronan receptor 1 [Source:MGI Symbol;Acc:MGI:2136348]	10.38	3	3	4	318	34.5515	8.03076	1.01212	0.834512	0.98985	0.896441	0.705556	0.887695	1.15597	0.927062	1.24016	1.09621	0.962364	1.07635	0.824725	0.0479778	Lyve1								#VALUE!	#VALUE!	mmu_circ_0012878
ENSMUSP00000061012	high mobility group nucleosomal binding domain 1	Hmgn1	pep chromosome:GRCm38:16:96120618:96127729:-1 gene:ENSMUSG00000040681.16 transcript:ENSMUST00000050884.15 gene_biotype:protein_coding transcript_biotype:protein_coding gene_symbol:Hmgn1 description:high mobility group nucleosomal binding domain 1 [Source:MGI Symbol;Acc:MGI:96120]	59.38	5	5	13	96	10.1464	9.75928	0.925602	0.935892	0.89107	0.850078	0.838771	0.888283	1.11512	1.16902	1.08681	1.0297	0.993478	1.07883	0.823378	0.000816287	Hmgn1								0.888026	-0.171327	Srpk1
ENSMUSP00000049394	carbonyl reductase 1	Cbr1	pep chromosome:GRCm38:16:93607837:93610505:1 gene:ENSMUSG00000051483.9 transcript:ENSMUST00000039659.8 gene_biotype:protein_coding transcript_biotype:protein_coding gene_symbol:Cbr1 description:carbonyl reductase 1 [Source:MGI Symbol;Acc:MGI:88284]	74.37	21	21	71	277	30.622	8.30908	1.02041	0.888099	0.780515	0.873298	0.922201	0.896904	1.06817	1.14919	1.12868	1.0444	1.05859	1.0898	0.822995	0.00231739	Cbr1								#VALUE!	#VALUE!	mmu_circ_0000346
ENSMUSP00000118918	NADH:ubiquinone oxidoreductase subunit B2	Ndufb2	pep chromosome:GRCm38:6:39592574:39603382:1 gene:ENSMUSG00000002416.13 transcript:ENSMUST00000135671.7 gene_biotype:protein_coding transcript_biotype:protein_coding gene_symbol:Ndufb2 description:NADH:ubiquinone oxidoreductase subunit B2 [Source:MGI Symbol;Acc:MGI:1915448]	8.57	1	1	1	105	11.9599	6.52197	0.821402	0.880472	0.87757	0.954252	1.01107	0.908954	0.938805	1.25885	1.28658	1.06296	0.982285	1.1059	0.821916	0.0363122	Ndufb2								0.927629	-0.10838	Tfb1m
ENSMUSP00000156651	Jupiter microtubule associated homolog 2	Jpt2	pep chromosome:GRCm38:17:24937419:24960669:-1 gene:ENSMUSG00000024165.9 transcript:ENSMUST00000233067.1 gene_biotype:protein_coding transcript_biotype:nonsense_mediated_decay gene_symbol:Jpt2 description:Jupiter microtubule associated homolog 2 [Source:MGI Symbol;Acc:MGI:1196260]	7.37	1	1	1	190	20.0079	8.6167	0.9126	0.929836	0.873076	0.943136	0.876131	0.906956	1.09432	1.09512	1.12294	1.20386	1.00263	1.10377	0.821687	0.000512726	Jpt2								0.941176	-0.0874628	Gm17644
ENSMUSP00000059574	C-type lectin domain family 4, member g	Clec4g	pep chromosome:GRCm38:8:3716064:3720651:-1 gene:ENSMUSG00000074491.9 transcript:ENSMUST00000062037.6 gene_biotype:protein_coding transcript_biotype:protein_coding gene_symbol:Clec4g description:C-type lectin domain family 4, member g [Source:MGI Symbol;Acc:MGI:1923113]	5.78	2	2	2	294	33.3055	7.56201	0.805008	0.93196	0.862814	1.01271	0.906815	0.903862	0.974366	1.13658	1.16867	1.18091	1.04537	1.10118	0.820813	0.00564953	Clec4g								2.80342	1.48719	BGIG10090_39776
ENSMUSP00000112387	actin filament associated protein 1-like 2	Afap1l2	pep chromosome:GRCm38:19:56912361:57008228:-1 gene:ENSMUSG00000025083.18 transcript:ENSMUST00000122359.7 gene_biotype:protein_coding transcript_biotype:protein_coding gene_symbol:Afap1l2 description:actin filament associated protein 1-like 2 [Source:MGI Symbol;Acc:MGI:2147658]	0.91	1	1	1	769	85.6643	5.57959	1.01634	0.921764	0.869095	0.865147	0.802262	0.894922	1.02194	1.02503	1.35553	1.02518	1.04057	1.09365	0.818289	0.028759	Afap1l2								1.05789	0.0811961	Gm9958
ENSMUSP00000108491	vav 1 oncogene	Vav1	pep chromosome:GRCm38:17:57279127:57327955:1 gene:ENSMUSG00000034116.17 transcript:ENSMUST00000112870.4 gene_biotype:protein_coding transcript_biotype:protein_coding gene_symbol:Vav1 description:vav 1 oncogene [Source:MGI Symbol;Acc:MGI:98923]	1.12	1	1	1	806	93.8087	6.44287	1.025	0.909137	0.908305	0.851957	0.809043	0.900689	1.13299	1.0297	1.07223	1.27069	1.00562	1.10224	0.81714	0.00966069	Vav1								0.8	-0.321928	Gm16120
ENSMUSP00000064332	exocyst complex component 6	Exoc6	pep chromosome:GRCm38:19:37550418:37683245:1 gene:ENSMUSG00000053799.6 transcript:ENSMUST00000066439.6 gene_biotype:protein_coding transcript_biotype:protein_coding gene_symbol:Exoc6 description:exocyst complex component 6 [Source:MGI Symbol;Acc:MGI:1351611]	1.74	1	2	2	804	93.2275	6.15088	0.880034	0.834987	0.845472	0.977365	0.998406	0.907253	1.14512	1.02596	1.06525	1.20152	1.11804	1.11118	0.816479	0.00209996	Exoc6								0.866667	-0.206451	BGIG10090_35571
ENSMUSP00000004868	mitochondrial fission process 1	Mtfp1	pep chromosome:GRCm38:11:4091480:4095445:-1 gene:ENSMUSG00000004748.5 transcript:ENSMUST00000004868.5 gene_biotype:protein_coding transcript_biotype:protein_coding gene_symbol:Mtfp1 description:mitochondrial fission process 1 [Source:MGI Symbol;Acc:MGI:1916686]	6.63	1	1	2	166	18.3026	8.67529	0.858262	0.849146	0.910036	0.937219	0.958403	0.902613	1.12292	1.04576	1.10023	1.15689	1.12256	1.10967	0.813404	8.10764e-05	Mtfp1								0.969697	-0.0443941	BGIG10090_37659
ENSMUSP00000139591	zinc finger protein 2, Y-linked	Zfy2	pep chromosome:GRCm38:Y:2106015:2150346:-1 gene:ENSMUSG00000000103.12 transcript:ENSMUST00000187148.6 gene_biotype:protein_coding transcript_biotype:protein_coding gene_symbol:Zfy2 description:zinc finger protein 2, Y-linked [Source:MGI Symbol;Acc:MGI:99213]	0.77	1	1	1	777	88.0708	6.34131	0.952881	0.89969	0.913264	0.903116	0.834705	0.900731	1.10817	1.14957	1.11744	1.11174	1.05432	1.10825	0.81275	2.84526e-05	Zfy2								#VALUE!	#VALUE!	mmu_circ_0013683
ENSMUSP00000044405	flavin containing monooxygenase 2	Fmo2	pep chromosome:GRCm38:1:162874317:162898712:-1 gene:ENSMUSG00000040170.13 transcript:ENSMUST00000045902.12 gene_biotype:protein_coding transcript_biotype:protein_coding gene_symbol:Fmo2 description:flavin containing monooxygenase 2 [Source:MGI Symbol;Acc:MGI:1916776]	17.57	10	10	10	535	60.9354	8.47021	0.914878	0.958196	0.831914	0.95101	0.878605	0.906921	1.13545	1.25156	1.18932	1.0621	0.948447	1.11737	0.811653	0.00641075	Fmo2								0.781453	-0.35577	C730027H18Rik
ENSMUSP00000044395	histone cluster 1, H1d	Hist1h1d	pep chromosome:GRCm38:13:23553262:23560686:1 gene:ENSMUSG00000052565.7 transcript:ENSMUST00000045301.8 gene_biotype:protein_coding transcript_biotype:protein_coding gene_symbol:Hist1h1d description:histone cluster 1, H1d [Source:MGI Symbol;Acc:MGI:107502]	56.11	4	21	102	221	22.0861	11.0337	0.959042	0.844658	0.925808	0.886151	0.835943	0.89032	0.988219	1.19064	1.17608	1.19166	0.939546	1.09723	0.811425	0.00860677	Hist1h1d								1.06912	0.0964298	BGIG10090_37034
ENSMUSP00000034547	acetyl-Coenzyme A acetyltransferase 1	Acat1	pep chromosome:GRCm38:9:53580522:53610382:-1 gene:ENSMUSG00000032047.5 transcript:ENSMUST00000034547.5 gene_biotype:protein_coding transcript_biotype:protein_coding gene_symbol:Acat1 description:acetyl-Coenzyme A acetyltransferase 1 [Source:MGI Symbol;Acc:MGI:87870]	61.56	28	28	168	424	44.7873	8.51416	0.830789	0.897305	0.786097	0.940617	1.02501	0.895964	1.0638	1.18333	1.22446	1.03026	1.03844	1.10806	0.808588	0.00637027	Acat1								0.923749	-0.114428	Bag5
ENSMUSP00000103012	ATP citrate lyase	Acly	pep chromosome:GRCm38:11:100476353:100528000:-1 gene:ENSMUSG00000020917.17 transcript:ENSMUST00000107389.7 gene_biotype:protein_coding transcript_biotype:protein_coding gene_symbol:Acly description:ATP citrate lyase [Source:MGI Symbol;Acc:MGI:103251]	48.86	50	50	136	1101	120.718	7.44482	0.893049	0.926666	0.893305	0.847202	0.921282	0.896301	1.08751	1.23924	1.12066	1.03863	1.06453	1.11012	0.807394	0.000471502	Acly								#VALUE!	#VALUE!	mmu_circ_0007998
ENSMUSP00000148532	MAU2 sister chromatid cohesion factor	Mau2	pep chromosome:GRCm38:8:70018642:70042695:-1 gene:ENSMUSG00000031858.16 transcript:ENSMUST00000212845.1 gene_biotype:protein_coding transcript_biotype:nonsense_mediated_decay gene_symbol:Mau2 description:MAU2 sister chromatid cohesion factor [Source:MGI Symbol;Acc:MGI:1921799]	1.79	1	1	1	448	50.2979	7.38623	0.95113	0.817261	0.915176	0.935517	0.889734	0.901764	1.23287	1.04957	1.09081	1.19675	1.01444	1.11689	0.807389	0.00211759	Mau2								0.979484	-0.0299065	Dock7
ENSMUSP00000124676	RB1-inducible coiled-coil 1	Rb1cc1	pep chromosome:GRCm38:1:6228002:6249029:1 gene:ENSMUSG00000025907.14 transcript:ENSMUST00000162795.7 gene_biotype:protein_coding transcript_biotype:protein_coding gene_symbol:Rb1cc1 description:RB1-inducible coiled-coil 1 [Source:MGI Symbol;Acc:MGI:1341850]	0.92	1	1	1	873	98.7444	5.61768	0.916308	0.868002	0.908897	0.831351	0.979796	0.900871	1.16154	1.21658	1.18029	0.974735	1.05475	1.11758	0.806092	0.00287159	Rb1cc1								0	#NUM!	Gm40268
ENSMUSP00000027853	mitochondrial pyruvate carrier 2	Mpc2	pep chromosome:GRCm38:1:165461037:165481214:1 gene:ENSMUSG00000026568.6 transcript:ENSMUST00000027853.5 gene_biotype:protein_coding transcript_biotype:protein_coding gene_symbol:Mpc2 description:mitochondrial pyruvate carrier 2 [Source:MGI Symbol;Acc:MGI:1917706]	21.26	4	4	6	127	14.2766	10.6089	0.852231	0.895471	0.83593	0.924709	0.961207	0.89391	1.04996	1.18777	1.13009	1.0666	1.11043	1.10897	0.806072	0.000206948	Mpc2								1.28283	0.359328	BGIG10090_46500
ENSMUSP00000020629	glutamine fructose-6-phosphate transaminase 2	Gfpt2	pep chromosome:GRCm38:11:49794187:49838613:1 gene:ENSMUSG00000020363.6 transcript:ENSMUST00000020629.4 gene_biotype:protein_coding transcript_biotype:protein_coding gene_symbol:Gfpt2 description:glutamine fructose-6-phosphate transaminase 2 [Source:MGI Symbol;Acc:MGI:1338883]	1.17	1	1	1	682	76.9597	7.15186	0.822364	0.814791	0.834224	1.01079	1.04544	0.905523	1.20248	1.13129	1.10158	1.07211	1.11364	1.12422	0.805466	0.00406464	Gfpt2								0.21875	-2.19265	BGIG10090_46398
ENSMUSP00000003203	cyclin-dependent kinase 12	Cdk12	pep chromosome:GRCm38:11:98203314:98246704:1 gene:ENSMUSG00000003119.14 transcript:ENSMUST00000003203.13 gene_biotype:protein_coding transcript_biotype:protein_coding gene_symbol:Cdk12 description:cyclin-dependent kinase 12 [Source:MGI Symbol;Acc:MGI:1098802]	1.19	1	2	3	1258	139.797	9.5542	0.932588	0.813299	0.804414	0.988856	0.954574	0.898746	1.01201	1.18947	1.14798	1.25225	0.980301	1.1164	0.805038	0.00960061	Cdk12								#VALUE!	#VALUE!	mmu_circ_0011676
ENSMUSP00000034585	apolipoprotein A-IV	Apoa4	pep chromosome:GRCm38:9:46240696:46243459:1 gene:ENSMUSG00000032080.6 transcript:ENSMUST00000034585.6 gene_biotype:protein_coding transcript_biotype:protein_coding gene_symbol:Apoa4 description:apolipoprotein A-IV [Source:MGI Symbol;Acc:MGI:88051]	61.52	21	21	49	395	45.001	5.46533	0.876029	0.904056	0.964469	0.797771	0.908978	0.890261	1.12539	0.985868	1.1791	1.10179	1.15411	1.10925	0.802576	0.000958639	Apoa4								0.8125	-0.29956	BGIG10090_46695
ENSMUSP00000046585	acyl-CoA synthetase long-chain family member 5	Acsl5	pep chromosome:GRCm38:19:55253369:55297720:1 gene:ENSMUSG00000024981.6 transcript:ENSMUST00000043150.5 gene_biotype:protein_coding transcript_biotype:protein_coding gene_symbol:Acsl5 description:acyl-CoA synthetase long-chain family member 5 [Source:MGI Symbol;Acc:MGI:1919129]	39.53	25	28	64	683	76.1575	7.09326	0.858409	0.942089	0.861513	0.842306	0.922587	0.885381	1.06495	1.22789	1.14693	0.991325	1.08808	1.10383	0.802096	0.00116291	Acsl5								1.03194	0.0453636	Trmt10c
ENSMUSP00000027067	glutathione S-transferase, alpha 3	Gsta3	pep chromosome:GRCm38:1:21240589:21265661:1 gene:ENSMUSG00000025934.15 transcript:ENSMUST00000027067.14 gene_biotype:protein_coding transcript_biotype:protein_coding gene_symbol:Gsta3 description:glutathione S-transferase, alpha 3 [Source:MGI Symbol;Acc:MGI:95856]	69.23	12	17	209	221	25.3443	8.73389	0.830861	0.916187	0.790811	0.921519	1.01567	0.895009	1.06893	1.16993	1.16864	1.02866	1.14453	1.11614	0.801881	0.00184848	Gsta3								1.00427	0.00615377	Nsa2
ENSMUSP00000145372	transmembrane protein 168	Tmem168	pep chromosome:GRCm38:6:13580687:13608100:-1 gene:ENSMUSG00000029569.9 transcript:ENSMUST00000149123.2 gene_biotype:protein_coding transcript_biotype:protein_coding gene_symbol:Tmem168 description:transmembrane protein 168 [Source:MGI Symbol;Acc:MGI:1921794]	2.24	1	1	1	313	35.5648	6.93213	0.954562	0.840838	0.926722	0.820846	0.898354	0.888264	1.10581	1.03744	1.35685	0.886921	1.15807	1.10902	0.800947	0.0259644	Tmem168								0.333333	-1.58496	BGIG10090_43635
ENSMUSP00000078547	progestin and adipoQ receptor family member IX	Paqr9	pep chromosome:GRCm38:9:95559657:95568023:1 gene:ENSMUSG00000064225.6 transcript:ENSMUST00000079597.6 gene_biotype:protein_coding transcript_biotype:protein_coding gene_symbol:Paqr9 description:progestin and adipoQ receptor family member IX [Source:MGI Symbol;Acc:MGI:1922802]	8	3	3	10	375	42.7129	8.76318	0.926814	0.957413	0.78488	0.859081	0.868829	0.879403	1.05074	1.301	1.06416	1.05236	1.02287	1.09822	0.80075	0.00607795	Paqr9								#VALUE!	#VALUE!	mmu_circ_0000080
ENSMUSP00000092486	cytochrome P450, family 4, subfamily a, polypeptide 10	Cyp4a10	pep chromosome:GRCm38:4:115518288:115533646:1 gene:ENSMUSG00000066072.13 transcript:ENSMUST00000094886.3 gene_biotype:protein_coding transcript_biotype:protein_coding gene_symbol:Cyp4a10 description:cytochrome P450, family 4, subfamily a, polypeptide 10 [Source:MGI Symbol;Acc:MGI:88611]	40.88	7	20	60	499	57.1524	8.63135	0.79013	0.907134	0.69874	0.993752	1.05521	0.888994	1.05328	1.01844	1.24539	1.10034	1.13614	1.11072	0.800378	0.0194011	Cyp4a10								0.666667	-0.584963	Gm32539
ENSMUSP00000029135	acyl-CoA synthetase short-chain family member 2	Acss2	pep chromosome:GRCm38:2:155517948:155562746:1 gene:ENSMUSG00000027605.18 transcript:ENSMUST00000029135.14 gene_biotype:protein_coding transcript_biotype:protein_coding gene_symbol:Acss2 description:acyl-CoA synthetase short-chain family member 2 [Source:MGI Symbol;Acc:MGI:1890410]	20.54	14	14	30	701	78.8112	6.63916	0.935302	0.982684	0.916561	0.774186	0.84914	0.891574	1.16023	1.20889	1.12204	1.05542	1.03017	1.11535	0.799368	0.0018396	Acss2								1.10026	0.137849	Cops5
ENSMUSP00000099552	nuclear speckle regulatory protein 1	Nsrp1	pep chromosome:GRCm38:11:77044292:77078435:-1 gene:ENSMUSG00000037958.13 transcript:ENSMUST00000102494.7 gene_biotype:protein_coding transcript_biotype:protein_coding gene_symbol:Nsrp1 description:nuclear speckle regulatory protein 1 [Source:MGI Symbol;Acc:MGI:2144305]	2.4	1	1	1	542	63.7607	8.76318	0.946113	0.861161	0.92932	0.881097	0.86484	0.896506	1.2914	1.13408	1.18924	0.977577	1.02004	1.12247	0.798693	0.00522153	Nsrp1								1	0	Gm30881
ENSMUSP00000147787	sphingosine kinase 2	Sphk2	pep chromosome:GRCm38:7:45712058:45713443:-1 gene:ENSMUSG00000057342.15 transcript:ENSMUST00000211340.1 gene_biotype:protein_coding transcript_biotype:protein_coding gene_symbol:Sphk2 description:sphingosine kinase 2 [Source:MGI Symbol;Acc:MGI:1861380]	12.21	2	2	2	131	14.3792	6.771	0.839926	0.842516	0.770495	0.883178	1.06972	0.881167	1.12754	1.09568	1.12747	1.0829	1.08543	1.1038	0.798301	0.00252438	Sphk2								0.166667	-2.58496	BGIG10090_37710
ENSMUSP00000016396	ATP synthase, H+ transporting, mitochondrial F1 complex, epsilon subunit	Atp5e	pep chromosome:GRCm38:2:174461072:174464105:-1 gene:ENSMUSG00000016252.7 transcript:ENSMUST00000016396.7 gene_biotype:protein_coding transcript_biotype:protein_coding gene_symbol:Atp5e description:ATP synthase, H+ transporting, mitochondrial F1 complex, epsilon subunit [Source:MGI Symbol;Acc:MGI:1855697]	44.23	3	3	10	52	5.83415	10.0083	0.81122	0.858277	0.866435	1.0035	0.886022	0.885091	1.0944	1.13723	1.11123	1.07103	1.13154	1.10909	0.798036	0.000181675	Atp5e								0.663102	-0.592698	Fbp2
ENSMUSP00000099776	serine/threonine kinase 39	Stk39	pep chromosome:GRCm38:2:68210445:68472268:-1 gene:ENSMUSG00000027030.15 transcript:ENSMUST00000102715.3 gene_biotype:protein_coding transcript_biotype:protein_coding gene_symbol:Stk39 description:serine/threonine kinase 39 [Source:MGI Symbol;Acc:MGI:1858416]	2.52	1	2	2	556	60.2819	6.29053	0.976581	0.847713	0.911052	0.98296	0.760807	0.895822	1.21715	1.25742	1.19253	0.970221	0.975863	1.12264	0.797963	0.0161684	Stk39								2.20192	1.13876	F630028O10Rik
ENSMUSP00000042988	thyroid hormone responsive	Thrsp	pep chromosome:GRCm38:7:97412938:97417730:-1 gene:ENSMUSG00000035686.8 transcript:ENSMUST00000043077.7 gene_biotype:protein_coding transcript_biotype:protein_coding gene_symbol:Thrsp description:thyroid hormone responsive [Source:MGI Symbol;Acc:MGI:109126]	15.33	3	3	5	150	17.0824	4.98291	0.973315	1.07766	0.877845	0.620387	0.856432	0.881127	1.13588	1.2415	1.14874	0.956647	1.04154	1.10486	0.7975	0.038332	Thrsp								0	#NUM!	Tmem40
ENSMUSP00000055382	SAYSVFN motif domain containing 1	Saysd1	pep chromosome:GRCm38:14:20075636:20083183:-1 gene:ENSMUSG00000045107.5 transcript:ENSMUST00000059666.5 gene_biotype:protein_coding transcript_biotype:protein_coding gene_symbol:Saysd1 description:SAYSVFN motif domain containing 1 [Source:MGI Symbol;Acc:MGI:1914759]	4.79	1	1	1	188	20.6906	8.60205	0.813276	0.906172	0.939976	0.889536	0.942836	0.898359	1.31787	1.09998	1.31701	0.997231	0.904214	1.12726	0.796939	0.0299044	Saysd1								2.18182	1.12553	Gm38940
ENSMUSP00000041260	aldehyde dehydrogenase 1 family, member B1	Aldh1b1	pep chromosome:GRCm38:4:45799022:45804604:1 gene:ENSMUSG00000035561.5 transcript:ENSMUST00000044384.4 gene_biotype:protein_coding transcript_biotype:protein_coding gene_symbol:Aldh1b1 description:aldehyde dehydrogenase 1 family, member B1 [Source:MGI Symbol;Acc:MGI:1919785]	58.19	27	30	88	519	57.5165	7.02002	0.9861	0.877922	0.840741	0.78091	0.910565	0.879248	1.06755	1.24866	1.10205	1.10887	0.991969	1.10382	0.796549	0.00318089	Aldh1b1								1.2812	0.35749	Capn3
ENSMUSP00000150407	coiled-coil domain containing 38	Ccdc38	pep chromosome:GRCm38:10:93554884:93583061:1 gene:ENSMUSG00000036168.15 transcript:ENSMUST00000132214.7 gene_biotype:protein_coding transcript_biotype:protein_coding gene_symbol:Ccdc38 description:coiled-coil domain containing 38 [Source:MGI Symbol;Acc:MGI:2444738]	1.34	1	1	1	524	61.6593	8.92432	0.81428	0.90599	0.872919	0.908323	1.0123	0.902762	1.46293	1.02031	1.05613	1.08548	1.04423	1.13381	0.796217	0.0317846	Ccdc38								0.933899	-0.0986613	Atxn7l1
ENSMUSP00000131581	ribosomal protein S6 kinase, polypeptide 4	Rps6ka4	pep chromosome:GRCm38:19:6829085:6840601:-1 gene:ENSMUSG00000024952.12 transcript:ENSMUST00000170516.8 gene_biotype:protein_coding transcript_biotype:protein_coding gene_symbol:Rps6ka4 description:ribosomal protein S6 kinase, polypeptide 4 [Source:MGI Symbol;Acc:MGI:1930076]	1.16	1	1	1	773	85.5984	8.26514	0.915073	0.800906	0.795042	0.976689	0.996003	0.896743	1.09078	1.23911	1.19705	1.21003	0.899215	1.12724	0.795523	0.0156459	Rps6ka4								#VALUE!	#VALUE!	mmu_circ_0012684
ENSMUSP00000148170	BCL2/adenovirus E1B interacting protein 3	Bnip3	pep chromosome:GRCm38:7:138894281:138909495:-1 gene:ENSMUSG00000078566.8 transcript:ENSMUST00000130500.7 gene_biotype:protein_coding transcript_biotype:protein_coding gene_symbol:Bnip3 description:BCL2/adenovirus E1B interacting protein 3 [Source:MGI Symbol;Acc:MGI:109326]	23.7	4	4	4	173	19.3686	6.53662	0.838156	0.974904	0.751713	0.892882	0.899858	0.871502	1.05538	1.05099	1.13468	1.1693	1.06916	1.0959	0.79524	0.000926906	Bnip3								0	#NUM!	Gm46240
ENSMUSP00000150261	A kinase (PRKA) anchor protein (gravin) 12	Akap12	pep chromosome:GRCm38:10:4347768:4359470:1 gene:ENSMUSG00000038587.9 transcript:ENSMUST00000215696.1 gene_biotype:protein_coding transcript_biotype:protein_coding gene_symbol:Akap12 description:A kinase (PRKA) anchor protein (gravin) 12 [Source:MGI Symbol;Acc:MGI:1932576]	0.51	1	1	1	1579	169.641	4.4624	0.941377	0.915023	0.832741	0.941162	0.834888	0.893038	1.21582	1.20474	1.03965	1.01315	1.14561	1.12379	0.794665	0.00142414	Akap12								0.967318	-0.0479372	Pbrm1
ENSMUSP00000123678	autoimmune regulator (autoimmune polyendocrinopathy candidiasis ectodermal dystrophy)	Aire	pep chromosome:GRCm38:10:78030071:78043572:-1 gene:ENSMUSG00000000731.15 transcript:ENSMUST00000143735.7 gene_biotype:protein_coding transcript_biotype:nonsense_mediated_decay gene_symbol:Aire description:autoimmune regulator (autoimmune polyendocrinopathy candidiasis ectodermal dystrophy) [Source:MGI Symbol;Acc:MGI:1338803]	2.21	1	1	1	317	34.3862	9.5835	0.877713	0.900046	0.894716	0.894379	0.891526	0.891676	1.09179	1.25825	1.26364	1.03187	0.968595	1.12283	0.794132	0.00476365	Aire								1.4	0.485427	BGIG10090_38389
ENSMUSP00000137721	solute carrier family 9, subfamily C (Na+-transporting carboxylic acid decarboxylase), member 1	Slc9c1	pep chromosome:GRCm38:16:45539671:45606886:1 gene:ENSMUSG00000033210.16 transcript:ENSMUST00000162151.2 gene_biotype:protein_coding transcript_biotype:nonsense_mediated_decay gene_symbol:Slc9c1 description:solute carrier family 9, subfamily C (Na+-transporting carboxylic acid decarboxylase), member 1 [Source:MGI Symbol;Acc:MGI:2685456]	1.73	1	1	1	520	59.1931	6.18896	0.667718	0.986436	1.10296	0.916253	0.771775	0.889028	1.17498	0.966853	1.19718	1.25913	1.01142	1.12191	0.792422	0.0406035	Slc9c1								#DIV/0!	#DIV/0!	BGIG10090_38505
ENSMUSP00000121249	UDP-glucose glycoprotein glucosyltransferase 2	Uggt2	pep chromosome:GRCm38:14:118985039:119099430:-1 gene:ENSMUSG00000042104.18 transcript:ENSMUST00000156203.7 gene_biotype:protein_coding transcript_biotype:protein_coding gene_symbol:Uggt2 description:UDP-glucose glycoprotein glucosyltransferase 2 [Source:MGI Symbol;Acc:MGI:1913685]	0.93	1	2	3	1504	172.657	6.20166	0.908995	0.855033	0.858726	0.890607	0.92247	0.887166	1.09027	1.14298	1.32863	1.10581	0.944775	1.12249	0.790354	0.00574523	Uggt2								0.615894	-0.699246	BGIG10090_35688
ENSMUSP00000128881	WAS protein homolog associated with actin, golgi membranes and microtubules	Whamm	pep chromosome:GRCm38:7:81571292:81596836:1 gene:ENSMUSG00000045795.10 transcript:ENSMUST00000165460.1 gene_biotype:protein_coding transcript_biotype:protein_coding gene_symbol:Whamm description:WAS protein homolog associated with actin, golgi membranes and microtubules [Source:MGI Symbol;Acc:MGI:2142282]	1.01	1	1	1	793	88.9413	6.80029	0.936541	0.956237	0.880926	0.803072	0.874761	0.890307	1.35579	1.16943	1.2716	0.884961	0.960993	1.12856	0.78889	0.0345728	Whamm								0.25	-2	BGIG10090_35530
ENSMUSP00000099664	adenylate kinase 2	Ak2	pep chromosome:GRCm38:4:128993224:129011529:1 gene:ENSMUSG00000028792.14 transcript:ENSMUST00000102604.10 gene_biotype:protein_coding transcript_biotype:protein_coding gene_symbol:Ak2 description:adenylate kinase 2 [Source:MGI Symbol;Acc:MGI:87978]	65.52	18	18	133	232	25.5893	7.41553	0.839933	0.859625	0.81171	0.923351	0.979439	0.882812	1.11074	1.12224	1.13465	1.09839	1.12995	1.11919	0.788793	6.22654e-05	Ak2								0.86	-0.217591	Prkab1
ENSMUSP00000046199	stabilin 1	Stab1	pep chromosome:GRCm38:14:31139013:31168641:-1 gene:ENSMUSG00000042286.13 transcript:ENSMUST00000036618.13 gene_biotype:protein_coding transcript_biotype:protein_coding gene_symbol:Stab1 description:stabilin 1 [Source:MGI Symbol;Acc:MGI:2178742]	0.93	2	2	2	2571	276.29	6.60986	0.84541	0.870563	0.808027	0.942937	0.960808	0.885549	0.927096	1.42141	1.26182	1.09027	0.913552	1.12283	0.788676	0.0485947	Stab1								0.900722	-0.150846	Tmprss11b
ENSMUSP00000051432	H2A histone family, member X	H2afx	pep chromosome:GRCm38:9:44334694:44336077:1 gene:ENSMUSG00000049932.3 transcript:ENSMUST00000052686.3 gene_biotype:protein_coding transcript_biotype:protein_coding gene_symbol:H2afx description:H2A histone family, member X [Source:MGI Symbol;Acc:MGI:102688]	69.93	6	13	71	143	15.1334	10.7407	0.928101	0.913414	0.897857	0.879904	0.80831	0.885517	1.0832	1.1551	1.1683	1.19552	1.01675	1.12377	0.787984	0.000271896	H2afx								#VALUE!	#VALUE!	mmu_circ_0003453
ENSMUSP00000088288	histone cluster 2, H2ac	Hist2h2ac	pep chromosome:GRCm38:3:96220361:96220880:-1 gene:ENSMUSG00000068855.3 transcript:ENSMUST00000090782.3 gene_biotype:protein_coding transcript_biotype:protein_coding gene_symbol:Hist2h2ac description:histone cluster 2, H2ac [Source:MGI Symbol;Acc:MGI:2448316]	68.22	1	10	87	129	13.9798	10.9019	0.959501	0.875918	0.855315	0.900279	0.845892	0.887381	1.1208	1.29211	1.13282	1.09913	0.993798	1.12773	0.786872	0.00170718	Hist2h2ac								1.17544	0.233199	BGIG10090_34985
ENSMUSP00000002923	ADP-ribosylarginine hydrolase	Adprh	pep chromosome:GRCm38:16:38444030:38452703:-1 gene:ENSMUSG00000002844.9 transcript:ENSMUST00000002923.9 gene_biotype:protein_coding transcript_biotype:protein_coding gene_symbol:Adprh description:ADP-ribosylarginine hydrolase [Source:MGI Symbol;Acc:MGI:1098234]	2.21	1	1	1	362	40.0424	5.75732	0.957707	0.95254	0.811405	0.938371	0.75429	0.882862	1.03653	1.313	1.25459	1.11137	0.901677	1.12343	0.785861	0.0223705	Adprh								0.748918	-0.417121	BGIG10090_39330
ENSMUSP00000096742	RNA binding motif, single stranded interacting protein 2	Rbms2	pep chromosome:GRCm38:10:128131558:128180297:-1 gene:ENSMUSG00000040043.16 transcript:ENSMUST00000099139.8 gene_biotype:protein_coding transcript_biotype:protein_coding gene_symbol:Rbms2 description:RNA binding motif, single stranded interacting protein 2 [Source:MGI Symbol;Acc:MGI:1861776]	4.51	2	2	2	355	37.5595	8.55811	0.889616	0.850704	0.923658	0.949489	0.778226	0.878339	1.05086	1.29394	1.18123	1.00059	1.06703	1.11873	0.78512	0.00420358	Rbms2								1.06179	0.0865003	Slc35f4
ENSMUSP00000047318	tRNA-yW synthesizing protein 1 homolog (S. cerevisiae)	Tyw1	pep chromosome:GRCm38:5:130255619:130285386:1 gene:ENSMUSG00000056310.14 transcript:ENSMUST00000044204.11 gene_biotype:protein_coding transcript_biotype:protein_coding gene_symbol:Tyw1 description:tRNA-yW synthesizing protein 1 homolog (S. cerevisiae) [Source:MGI Symbol;Acc:MGI:2141161]	2.42	1	1	1	454	50.4283	8.11865	0.820549	0.870913	0.831152	0.995541	0.925115	0.888654	1.03944	1.34973	1.27313	1.04808	0.953279	1.13273	0.784525	0.0181154	Tyw1								0.814815	-0.295456	BGIG10090_35585
ENSMUSP00000092122	steroid receptor associated and regulated protein	Srarp	pep chromosome:GRCm38:4:141432672:141436105:-1 gene:ENSMUSG00000070637.2 transcript:ENSMUST00000094544.2 gene_biotype:protein_coding transcript_biotype:protein_coding gene_symbol:Srarp description:steroid receptor associated and regulated protein [Source:MGI Symbol;Acc:MGI:2685540]	4.29	1	1	1	163	17.0436	9.68604	0.901755	0.865649	0.940375	0.913605	0.820938	0.888464	1.33823	1.16926	1.09999	0.944694	1.12001	1.13444	0.783177	0.00610436	Srarp								0.892045	-0.164811	Zfp28
ENSMUSP00000076397	histone cluster 3, H2ba	Hist3h2ba	pep chromosome:GRCm38:11:58948920:58949533:1 gene:ENSMUSG00000056895.4 transcript:ENSMUST00000078267.4 gene_biotype:protein_coding transcript_biotype:protein_coding gene_symbol:Hist3h2ba description:histone cluster 3, H2ba [Source:MGI Symbol;Acc:MGI:1925553]	55.56	2	9	113	126	13.9856	10.3745	0.948684	0.889029	0.949286	0.842068	0.759554	0.877724	1.10355	1.1849	1.21166	1.17806	0.951754	1.12598	0.779517	0.00299938	Hist3h2ba								0.490909	-1.02647	Naaladl1
ENSMUSP00000084701	bone morphogenetic protein receptor, type II (serine/threonine kinase)	Bmpr2	pep chromosome:GRCm38:1:59763400:59879014:1 gene:ENSMUSG00000067336.6 transcript:ENSMUST00000087435.6 gene_biotype:protein_coding transcript_biotype:protein_coding gene_symbol:Bmpr2 description:bone morphogenetic protein receptor, type II (serine/threonine kinase) [Source:MGI Symbol;Acc:MGI:1095407]	1.06	1	1	1	1038	114.948	6.22705	0.759232	0.854537	0.783616	1.06685	0.961546	0.885156	1.03054	1.27321	1.37659	1.07729	0.92432	1.13639	0.778919	0.0369635	Bmpr2								0.592593	-0.754888	Bhlha9
ENSMUSP00000155446	calcium binding and coiled coil domain 1	Calcoco1	pep chromosome:GRCm38:15:102709412:102719716:-1 gene:ENSMUSG00000023055.10 transcript:ENSMUST00000230035.1 gene_biotype:protein_coding transcript_biotype:protein_coding gene_symbol:Calcoco1 description:calcium binding and coiled coil domain 1 [Source:MGI Symbol;Acc:MGI:1914738]	1.69	1	1	1	533	60.7488	5.04639	0.910177	0.799563	0.815624	1.04989	0.834246	0.8819	1.09659	1.20386	1.23251	1.11625	1.01474	1.13279	0.77852	0.00319399	Calcoco1								0.391304	-1.35364	BGIG10090_43213
ENSMUSP00000112573	phosphatidylserine decarboxylase	Pisd	pep chromosome:GRCm38:5:32736424:32746312:-1 gene:ENSMUSG00000023452.19 transcript:ENSMUST00000120591.7 gene_biotype:protein_coding transcript_biotype:protein_coding gene_symbol:Pisd description:phosphatidylserine decarboxylase [Source:MGI Symbol;Acc:MGI:2445114]	4.27	2	2	2	375	42.6989	9.59814	0.854481	0.89772	0.886712	0.874618	0.842355	0.871177	1.09302	1.24301	1.22017	0.924322	1.11934	1.11997	0.777856	0.00253655	Pisd								0.545455	-0.874469	BGIG10090_37430
ENSMUSP00000107150	flavin containing monooxygenase 4	Fmo4	pep chromosome:GRCm38:1:162793188:162813672:-1 gene:ENSMUSG00000026692.12 transcript:ENSMUST00000111525.7 gene_biotype:protein_coding transcript_biotype:protein_coding gene_symbol:Fmo4 description:flavin containing monooxygenase 4 [Source:MGI Symbol;Acc:MGI:2429497]	6.25	3	4	7	560	63.7511	8.93896	0.991348	0.91354	0.827036	0.749256	0.834481	0.863132	1.09606	1.14284	1.12211	1.15322	1.03398	1.10964	0.777848	0.00072155	Fmo4								0.962617	-0.0549665	Btla
ENSMUSP00000028308	transmembrane protein 141	Tmem141	pep chromosome:GRCm38:2:25620067:25621985:-1 gene:ENSMUSG00000026939.12 transcript:ENSMUST00000028308.10 gene_biotype:protein_coding transcript_biotype:protein_coding gene_symbol:Tmem141 description:transmembrane protein 141 [Source:MGI Symbol;Acc:MGI:1098773]	7.55	1	1	2	106	11.7788	7.91357	0.91325	0.898496	0.895908	0.876001	0.79742	0.876215	1.25166	1.08648	1.13133	0.999917	1.17443	1.12876	0.776261	0.000660607	Tmem141								#VALUE!	#VALUE!	mmu_circ_0013621
ENSMUSP00000072533	heterogeneous nuclear ribonucleoprotein D	Hnrnpd	pep chromosome:GRCm38:5:99961002:99978935:-1 gene:ENSMUSG00000000568.15 transcript:ENSMUST00000072750.12 gene_biotype:protein_coding transcript_biotype:protein_coding gene_symbol:Hnrnpd description:heterogeneous nuclear ribonucleoprotein D [Source:MGI Symbol;Acc:MGI:101947]	33.45	1	11	25	287	30.5891	8.41162	0.892606	0.830388	0.825339	0.992262	0.858419	0.879803	1.07012	1.25037	1.25139	1.14385	0.954932	1.13413	0.775751	0.00414144	Hnrnpd								#DIV/0!	#DIV/0!	Gm39272
ENSMUSP00000120014	NHP2 ribonucleoprotein	Nhp2	pep chromosome:GRCm38:11:51619735:51623714:1 gene:ENSMUSG00000001056.3 transcript:ENSMUST00000127405.1 gene_biotype:protein_coding transcript_biotype:protein_coding gene_symbol:Nhp2 description:NHP2 ribonucleoprotein [Source:MGI Symbol;Acc:MGI:1098547]	4.58	1	1	1	153	17.236	8.41162	0.77586	0.848559	0.806608	1.05605	0.91546	0.880507	1.08201	1.15205	1.2617	1.10433	1.07905	1.13583	0.775211	0.00285623	Nhp2								0.428571	-1.22239	BGIG10090_45473
ENSMUSP00000079356	histone cluster 1, H1b	Hist1h1b	pep chromosome:GRCm38:13:21779883:21780625:-1 gene:ENSMUSG00000058773.2 transcript:ENSMUST00000080511.2 gene_biotype:protein_coding transcript_biotype:protein_coding gene_symbol:Hist1h1b description:histone cluster 1, H1b [Source:MGI Symbol;Acc:MGI:1861461]	44.84	10	15	54	223	22.5624	10.9165	0.893829	0.854811	0.854155	0.877347	0.879273	0.871883	1.06224	1.20112	1.24791	1.1379	0.984557	1.12675	0.773806	0.00071039	Hist1h1b								1.1772	0.235354	Ppl
ENSMUSP00000019128	heterogeneous nuclear ribonucleoprotein D	Hnrnpd	pep chromosome:GRCm38:5:99960598:99978937:-1 gene:ENSMUSG00000000568.15 transcript:ENSMUST00000019128.14 gene_biotype:protein_coding transcript_biotype:protein_coding gene_symbol:Hnrnpd description:heterogeneous nuclear ribonucleoprotein D [Source:MGI Symbol;Acc:MGI:101947]	31.7	2	12	26	306	32.7341	8.1626	0.97063	0.857027	0.796879	0.904961	0.727244	0.851348	0.964769	1.21031	0.905225	1.13503	1.29834	1.10274	0.772032	0.0181945	Hnrnpd								1.40741	0.49304	Ptger4
ENSMUSP00000057732	retinol dehydrogenase 9	Rdh9	pep chromosome:GRCm38:10:127776405:127792697:1 gene:ENSMUSG00000056148.8 transcript:ENSMUST00000052652.6 gene_biotype:protein_coding transcript_biotype:protein_coding gene_symbol:Rdh9 description:retinol dehydrogenase 9 [Source:MGI Symbol;Acc:MGI:2143528]	33.44	3	12	38	317	35.7406	8.6167	0.768848	0.919513	0.852066	0.883901	0.872072	0.85928	1.07387	1.26512	1.2193	0.979915	1.02748	1.11314	0.771944	0.00306265	Rdh9								1.04665	0.0657841	Btbd7
ENSMUSP00000038361	abhydrolase domain containing 2	Abhd2	pep chromosome:GRCm38:7:79273199:79365508:1 gene:ENSMUSG00000039202.12 transcript:ENSMUST00000037315.12 gene_biotype:protein_coding transcript_biotype:protein_coding gene_symbol:Abhd2 description:abhydrolase domain containing 2 [Source:MGI Symbol;Acc:MGI:1914344]	6.35	3	3	3	425	48.346	6.69775	0.779148	0.935466	0.794398	1.01071	0.852807	0.874507	1.05342	1.22054	1.23439	1.12364	1.05389	1.13718	0.769016	0.00205867	Abhd2								0.444444	-1.16993	Casc1
ENSMUSP00000109436	paroxysmal nonkinesiogenic dyskinesia	Pnkd	pep chromosome:GRCm38:1:74284930:74287454:1 gene:ENSMUSG00000026179.14 transcript:ENSMUST00000113805.7 gene_biotype:protein_coding transcript_biotype:protein_coding gene_symbol:Pnkd description:paroxysmal nonkinesiogenic dyskinesia [Source:MGI Symbol;Acc:MGI:1930773]	7.75	1	1	2	142	15.5601	10.272	0.905325	0.90547	0.835748	0.873636	0.833867	0.870809	1.1714	1.08292	1.10132	1.10629	1.20718	1.13382	0.768028	1.52265e-05	Pnkd								#DIV/0!	#DIV/0!	BGIG10090_41890
ENSMUSP00000033498	translocase of inner mitochondrial membrane 17b	Timm17b	pep chromosome:GRCm38:X:7899357:7908351:1 gene:ENSMUSG00000031158.11 transcript:ENSMUST00000033498.9 gene_biotype:protein_coding transcript_biotype:protein_coding gene_symbol:Timm17b description:translocase of inner mitochondrial membrane 17b [Source:MGI Symbol;Acc:MGI:1343176]	8.72	1	1	1	172	18.3403	9.02686	0.947134	0.895784	0.698356	0.937956	0.910982	0.878042	1.40512	1.03685	1.02777	1.21374	1.05	1.14669	0.765716	0.0143653	Timm17b								1.06979	0.0973276	Stip1
ENSMUSP00000081867	dynein, axonemal, heavy chain 11	Dnah11	pep chromosome:GRCm38:12:117877982:118199043:-1 gene:ENSMUSG00000018581.15 transcript:ENSMUST00000084806.6 gene_biotype:protein_coding transcript_biotype:protein_coding gene_symbol:Dnah11 description:dynein, axonemal, heavy chain 11 [Source:MGI Symbol;Acc:MGI:1100864]	0.2	1	1	1	4488	515.99	6.13818	0.952847	0.911781	0.764988	0.837234	0.868238	0.867018	0.961628	1.30588	1.30111	1.06566	1.02764	1.13238	0.765656	0.0097481	Dnah11								1.81553	0.860394	Gpsm3
ENSMUSP00000024783	bystin-like	Bysl	pep chromosome:GRCm38:17:47599331:47611492:-1 gene:ENSMUSG00000023988.8 transcript:ENSMUST00000024783.8 gene_biotype:protein_coding transcript_biotype:protein_coding gene_symbol:Bysl description:bystin-like [Source:MGI Symbol;Acc:MGI:1858419]	2.75	1	1	1	436	49.752	7.78174	0.921944	0.876007	0.871958	0.844043	0.857151	0.874221	1.35506	1.20236	1.31064	0.806147	1.04925	1.14469	0.763716	0.0275344	Bysl								1.13512	0.182847	Map3k2
ENSMUSP00000062030	histone cluster 1, H1a	Hist1h1a	pep chromosome:GRCm38:13:23763666:23764406:1 gene:ENSMUSG00000049539.3 transcript:ENSMUST00000055770.3 gene_biotype:protein_coding transcript_biotype:protein_coding gene_symbol:Hist1h1a description:histone cluster 1, H1a [Source:MGI Symbol;Acc:MGI:1931523]	33.8	6	8	24	213	21.7719	10.9312	0.967215	0.858233	0.883935	0.782829	0.813158	0.861074	1.01552	1.26869	1.25837	1.16787	0.936266	1.12934	0.762457	0.0064881	Hist1h1a								0.877049	-0.18927	C330002G04Rik
ENSMUSP00000045816	histone cluster 1, H1c	Hist1h1c	pep chromosome:GRCm38:13:23738808:23740367:1 gene:ENSMUSG00000036181.2 transcript:ENSMUST00000040914.2 gene_biotype:protein_coding transcript_biotype:protein_coding gene_symbol:Hist1h1c description:histone cluster 1, H1c [Source:MGI Symbol;Acc:MGI:1931526]	55.19	5	17	88	212	21.2537	11.0044	0.843551	0.909315	0.838248	0.891327	0.838245	0.864137	1.1333	1.22394	1.2263	1.11285	0.999714	1.13922	0.758534	0.000262261	Hist1h1c								1.11226	0.153497	Pm20d2
ENSMUSP00000030487	cytochrome P450, family 4, subfamily a, polypeptide 14	Cyp4a14	pep chromosome:GRCm38:4:115486200:115496142:-1 gene:ENSMUSG00000028715.2 transcript:ENSMUST00000030487.2 gene_biotype:protein_coding transcript_biotype:protein_coding gene_symbol:Cyp4a14 description:cytochrome P450, family 4, subfamily a, polypeptide 14 [Source:MGI Symbol;Acc:MGI:1096550]	28.99	10	15	60	507	58.6821	8.77783	0.813498	0.885954	0.625728	1.13444	0.867744	0.865473	1.10303	1.01966	1.16804	1.17645	1.25277	1.14399	0.756538	0.0151179	Cyp4a14								0.747619	-0.419625	Gm34805
ENSMUSP00000112735	periostin, osteoblast specific factor	Postn	pep chromosome:GRCm38:3:54361109:54391034:1 gene:ENSMUSG00000027750.16 transcript:ENSMUST00000117373.7 gene_biotype:protein_coding transcript_biotype:protein_coding gene_symbol:Postn description:periostin, osteoblast specific factor [Source:MGI Symbol;Acc:MGI:1926321]	2.04	2	2	2	783	87.0434	7.66455	0.819548	0.909891	0.825148	0.766136	0.982092	0.860563	1.05118	1.2566	1.32509	1.0304	1.03039	1.13873	0.75572	0.00545657	Postn								1.00394	0.00567644	Scyl2
ENSMUSP00000143762	PDZ and LIM domain 5	Pdlim5	pep chromosome:GRCm38:3:142249368:142303979:-1 gene:ENSMUSG00000028273.15 transcript:ENSMUST00000200650.4 gene_biotype:protein_coding transcript_biotype:protein_coding gene_symbol:Pdlim5 description:PDZ and LIM domain 5 [Source:MGI Symbol;Acc:MGI:1927489]	18.83	1	3	3	223	23.3153	8.25049	0.778688	0.966516	0.873071	0.929206	0.765513	0.862599	0.979697	1.36453	1.23184	1.1049	1.0438	1.14495	0.753392	0.00754038	Pdlim5								1.08423	0.11667	Wdr37
ENSMUSP00000146518	zinc finger, AN1-type domain 6	Zfand6	pep chromosome:GRCm38:7:84613766:84689957:-1 gene:ENSMUSG00000030629.15 transcript:ENSMUST00000209117.1 gene_biotype:protein_coding transcript_biotype:protein_coding gene_symbol:Zfand6 description:zinc finger, AN1-type domain 6 [Source:MGI Symbol;Acc:MGI:1929510]	6.73	2	2	2	223	23.9853	6.50732	0.832998	0.873466	0.796262	0.969513	0.850655	0.864579	1.1935	1.21683	1.16308	1.15157	1.01513	1.14802	0.753104	0.000256317	Zfand6								0.953846	-0.0681715	BGIG10090_46592
ENSMUSP00000052872	fatty acid synthase	Fasn	pep chromosome:GRCm38:11:120805846:120824547:-1 gene:ENSMUSG00000025153.9 transcript:ENSMUST00000055655.8 gene_biotype:protein_coding transcript_biotype:protein_coding gene_symbol:Fasn description:fatty acid synthase [Source:MGI Symbol;Acc:MGI:95485]	39.22	85	86	276	2504	272.257	6.58057	0.90211	0.885041	0.849061	0.799204	0.847563	0.856596	1.12219	1.309	1.14121	1.03603	1.08492	1.13867	0.752278	0.000455802	Fasn								#VALUE!	#VALUE!	mmu_circ_0001854
ENSMUSP00000147421	cysteinyl-tRNA synthetase 2 (mitochondrial)(putative)	Cars2	pep chromosome:GRCm38:8:11526024:11550692:-1 gene:ENSMUSG00000056228.10 transcript:ENSMUST00000210599.1 gene_biotype:protein_coding transcript_biotype:nonsense_mediated_decay gene_symbol:Cars2 description:cysteinyl-tRNA synthetase 2 (mitochondrial)(putative) [Source:MGI Symbol;Acc:MGI:1919191]	6.67	1	1	1	270	29.3619	8.55811	0.797606	0.828493	0.792258	1.03256	0.870232	0.864229	1.08975	1.3127	1.41125	0.782676	1.15153	1.14958	0.751777	0.0402855	Cars2								0.718182	-0.477579	BGIG10090_43163
ENSMUSP00000031251	hydroxysteroid (17-beta) dehydrogenase 11	Hsd17b11	pep chromosome:GRCm38:5:103989762:104021919:-1 gene:ENSMUSG00000029311.16 transcript:ENSMUST00000031251.15 gene_biotype:protein_coding transcript_biotype:protein_coding gene_symbol:Hsd17b11 description:hydroxysteroid (17-beta) dehydrogenase 11 [Source:MGI Symbol;Acc:MGI:2149821]	20.13	4	7	12	298	32.8597	8.66064	0.794394	0.857072	0.740892	1.01785	0.838357	0.849714	1.22196	1.11458	1.04903	1.00876	1.26196	1.13126	0.751123	0.00307743	Hsd17b11								#VALUE!	#VALUE!	mmu_circ_0005807
ENSMUSP00000131734	DEAH (Asp-Glu-Ala-His) box polypeptide 37	Dhx37	pep chromosome:GRCm38:5:125413858:125434121:-1 gene:ENSMUSG00000029480.13 transcript:ENSMUST00000169485.5 gene_biotype:protein_coding transcript_biotype:protein_coding gene_symbol:Dhx37 description:DEAH (Asp-Glu-Ala-His) box polypeptide 37 [Source:MGI Symbol;Acc:MGI:3028576]	0.87	1	1	1	1150	128.247	8.79248	0.937363	0.863655	0.924455	0.817414	0.748496	0.858277	1.25388	1.08526	1.22102	0.919432	1.23454	1.14282	0.751014	0.00431254	Dhx37								1.28936	0.36665	Rims2
ENSMUSP00000082352	retinol dehydrogenase 11	Rdh11	pep chromosome:GRCm38:12:79175551:79190961:-1 gene:ENSMUSG00000066441.14 transcript:ENSMUST00000085254.6 gene_biotype:protein_coding transcript_biotype:protein_coding gene_symbol:Rdh11 description:retinol dehydrogenase 11 [Source:MGI Symbol;Acc:MGI:102581]	19.33	6	6	7	300	33.2192	8.79248	0.870754	0.937965	0.860976	0.819622	0.859593	0.869782	1.16087	1.38923	1.21546	1.03896	0.997263	1.16036	0.749582	0.00380096	Rdh11								0.627451	-0.672425	Slfn4
ENSMUSP00000151555	solute carrier family 10 (sodium/bile acid cotransporter family), member 1	Slc10a1	pep chromosome:GRCm38:12:80953183:80968705:-1 gene:ENSMUSG00000021135.8 transcript:ENSMUST00000218162.1 gene_biotype:protein_coding transcript_biotype:protein_coding gene_symbol:Slc10a1 description:solute carrier family 10 (sodium/bile acid cotransporter family), member 1 [Source:MGI Symbol;Acc:MGI:97379]	6.63	2	2	9	362	39.3867	9.02686	0.919741	0.894009	0.833621	0.89601	0.794121	0.8675	1.0767	1.2407	1.27134	1.1491	1.05899	1.15936	0.748256	0.000314794	Slc10a1								1.45946	0.545434	BGIG10090_40501
ENSMUSP00000031445	acetoacetyl-CoA synthetase	Aacs	pep chromosome:GRCm38:5:125475814:125517410:1 gene:ENSMUSG00000029482.4 transcript:ENSMUST00000031445.4 gene_biotype:protein_coding transcript_biotype:protein_coding gene_symbol:Aacs description:acetoacetyl-CoA synthetase [Source:MGI Symbol;Acc:MGI:1926144]	18.75	14	14	26	672	75.1521	6.7124	0.834858	0.873577	0.881157	0.742789	0.922328	0.850942	1.1146	1.25871	1.15289	1.05686	1.11659	1.13993	0.746485	0.00021022	Aacs								1.33869	0.420819	Pde4b
ENSMUSP00000095263	UDP glucuronosyltransferase 1 family, polypeptide A5	Ugt1a5	pep chromosome:GRCm38:1:88166012:88218997:1 gene:ENSMUSG00000089943.1 transcript:ENSMUST00000097659.4 gene_biotype:protein_coding transcript_biotype:protein_coding gene_symbol:Ugt1a5 description:UDP glucuronosyltransferase 1 family, polypeptide A5 [Source:MGI Symbol;Acc:MGI:3032634]	20.04	3	10	59	529	60.0338	8.08936	1.01724	0.947639	0.725578	0.726991	0.860799	0.855649	1.12186	1.31938	1.17338	1.2064	0.940891	1.15238	0.742504	0.00825618	Ugt1a5								1.11683	0.159408	Ftsj3
ENSMUSP00000137333	death-associated protein kinase 3	Dapk3	pep chromosome:GRCm38:10:81183005:81193197:1 gene:ENSMUSG00000034974.13 transcript:ENSMUST00000178422.8 gene_biotype:protein_coding transcript_biotype:protein_coding gene_symbol:Dapk3 description:death-associated protein kinase 3 [Source:MGI Symbol;Acc:MGI:1203520]	2.9	1	1	1	448	51.3898	8.70459	0.826182	0.774791	0.714655	0.975837	1.00287	0.858866	0.964473	1.38493	1.36873	1.2475	0.844639	1.16205	0.739093	0.0390792	Dapk3								1.09091	0.125531	Rsph1
ENSMUSP00000128995	zinc finger protein 106	Zfp106	pep chromosome:GRCm38:2:120509614:120539860:-1 gene:ENSMUSG00000027288.16 transcript:ENSMUST00000171215.7 gene_biotype:protein_coding transcript_biotype:protein_coding gene_symbol:Zfp106 description:zinc finger protein 106 [Source:MGI Symbol;Acc:MGI:1270153]	0.48	1	1	1	1865	205.612	7.47412	0.892261	0.993665	0.720678	0.830463	0.854662	0.858346	1.27919	1.35086	1.03128	1.04852	1.10708	1.16339	0.737799	0.00446585	Zfp106								1.00447	0.00643288	Cox15
ENSMUSP00000113968	spastic paraplegia 20, spartin (Troyer syndrome) homolog (human)	Spg20	pep chromosome:GRCm38:3:55112387:55129694:1 gene:ENSMUSG00000036580.15 transcript:ENSMUST00000117341.1 gene_biotype:protein_coding transcript_biotype:protein_coding gene_symbol:Spg20 description:spastic paraplegia 20, spartin (Troyer syndrome) homolog (human) [Source:MGI Symbol;Acc:MGI:2139806]	7.22	3	3	5	582	63.0407	5.57959	0.776484	0.925025	0.777144	0.845464	0.818087	0.828441	0.97661	1.37523	1.33761	0.889255	1.05683	1.12711	0.735015	0.0184447	Spg20								#DIV/0!	#DIV/0!	BGIG10090_36270
ENSMUSP00000023886	sulfotransferase family, cytosolic, 1C, member 2	Sult1c2	pep chromosome:GRCm38:17:53829637:53846339:-1 gene:ENSMUSG00000023122.6 transcript:ENSMUST00000023886.6 gene_biotype:protein_coding transcript_biotype:protein_coding gene_symbol:Sult1c2 description:sulfotransferase family, cytosolic, 1C, member 2 [Source:MGI Symbol;Acc:MGI:1916333]	5.74	2	2	2	296	34.9305	7.82568	0.776815	0.963582	0.875041	0.836985	0.784882	0.847461	1.14092	1.27808	1.28467	1.02351	1.07788	1.16101	0.729933	0.00104572	Sult1c2								0.285714	-1.80735	Gm17830
ENSMUSP00000128209	acyl-CoA synthetase short-chain family member 3	Acss3	pep chromosome:GRCm38:10:106933517:107123583:-1 gene:ENSMUSG00000035948.13 transcript:ENSMUST00000165067.8 gene_biotype:protein_coding transcript_biotype:protein_coding gene_symbol:Acss3 description:acyl-CoA synthetase short-chain family member 3 [Source:MGI Symbol;Acc:MGI:2685720]	22.87	15	15	25	682	74.4705	8.63135	0.861225	0.888199	0.754665	0.815089	0.905697	0.844975	1.07421	1.21925	1.27279	1.20643	1.01826	1.15819	0.729565	0.000461888	Acss3								0.978175	-0.0318361	Pde8b
ENSMUSP00000087192	3-hydroxybutyrate dehydrogenase, type 1	Bdh1	pep chromosome:GRCm38:16:31422280:31457497:1 gene:ENSMUSG00000046598.15 transcript:ENSMUST00000089759.8 gene_biotype:protein_coding transcript_biotype:protein_coding gene_symbol:Bdh1 description:3-hydroxybutyrate dehydrogenase, type 1 [Source:MGI Symbol;Acc:MGI:1919161]	44.02	15	16	67	343	38.2744	9.01221	0.777927	0.87569	0.789665	0.860564	0.930258	0.846821	1.0896	1.21481	1.26851	1.13049	1.12687	1.16606	0.726225	7.8359e-05	Bdh1								0.936317	-0.0949315	Ing2
ENSMUSP00000125216	insulin induced gene 2	Insig2	pep chromosome:GRCm38:1:121319761:121332550:-1 gene:ENSMUSG00000003721.14 transcript:ENSMUST00000161068.1 gene_biotype:protein_coding transcript_biotype:protein_coding gene_symbol:Insig2 description:insulin induced gene 2 [Source:MGI Symbol;Acc:MGI:1920249]	42.31	1	1	4	26	2.76732	6.39209	0.768307	0.770585	0.829351	1.0075	0.774118	0.829972	1.04101	0.997375	1.17362	1.38811	1.12643	1.14531	0.72467	0.00494382	Insig2								#VALUE!	#VALUE!	mmu_circ_0003468
ENSMUSP00000141510	ribosomal protein L22 like 1	Rpl22l1	pep chromosome:GRCm38:3:28805469:28807424:1 gene:ENSMUSG00000039221.10 transcript:ENSMUST00000194649.1 gene_biotype:protein_coding transcript_biotype:protein_coding gene_symbol:Rpl22l1 description:ribosomal protein L22 like 1 [Source:MGI Symbol;Acc:MGI:1915278]	45.45	4	4	7	121	14.3305	9.45166	0.812131	0.769322	0.911282	0.843126	0.792425	0.825657	1.20604	1.18204	1.24651	1.00548	1.07825	1.14366	0.72194	0.000239918	Rpl22l1								1.06718	0.0938024	Mov10
ENSMUSP00000153818	cell growth regulator with ring finger domain 1	Cgrrf1	pep chromosome:GRCm38:14:46832219:46853937:1 gene:ENSMUSG00000055128.15 transcript:ENSMUST00000226861.1 gene_biotype:protein_coding transcript_biotype:nonsense_mediated_decay gene_symbol:Cgrrf1 description:cell growth regulator with ring finger domain 1 [Source:MGI Symbol;Acc:MGI:1916368]	10.1	1	1	1	99	11.0817	8.32373	0.81949	0.919768	0.853413	0.812843	0.816298	0.844362	1.35055	1.13712	1.24305	0.979204	1.13817	1.16962	0.721912	0.00105153	Cgrrf1								0.835575	-0.25916	Ikbkg
ENSMUSP00000047980	vacuolar protein sorting 37B	Vps37b	pep chromosome:GRCm38:5:124004641:124032270:-1 gene:ENSMUSG00000066278.6 transcript:ENSMUST00000040967.8 gene_biotype:protein_coding transcript_biotype:protein_coding gene_symbol:Vps37b description:vacuolar protein sorting 37B [Source:MGI Symbol;Acc:MGI:1916724]	3.86	1	1	1	285	31.0362	7.04932	0.925833	0.843836	0.820178	0.80384	0.772926	0.833323	1.28452	0.962668	1.55357	0.873642	1.11964	1.15881	0.719122	0.0301779	Vps37b								0.842105	-0.247928	BGIG10090_45111
ENSMUSP00000150052	SPG21, maspardin	Spg21	pep chromosome:GRCm38:9:65462850:65475938:1 gene:ENSMUSG00000032388.7 transcript:ENSMUST00000215170.1 gene_biotype:protein_coding transcript_biotype:protein_coding gene_symbol:Spg21 description:SPG21, maspardin [Source:MGI Symbol;Acc:MGI:106403]	5.19	1	1	1	135	15.478	7.45947	0.790586	0.914716	0.79169	0.878871	0.825142	0.840201	0.91572	1.54969	1.33838	1.18379	0.873194	1.17216	0.7168	0.0338949	Spg21								#VALUE!	#VALUE!	mmu_circ_0006738
ENSMUSP00000064655	fatty acid binding protein 1, liver	Fabp1	pep chromosome:GRCm38:6:71199827:71205023:1 gene:ENSMUSG00000054422.7 transcript:ENSMUST00000067492.7 gene_biotype:protein_coding transcript_biotype:protein_coding gene_symbol:Fabp1 description:fatty acid binding protein 1, liver [Source:MGI Symbol;Acc:MGI:95479]	81.1	12	12	279	127	14.2365	8.55811	0.647524	0.867334	0.734857	0.903801	0.980933	0.82689	1.11912	1.28783	1.25739	0.999214	1.16188	1.16509	0.709724	0.00270435	Fabp1								8	3	Actrt3
ENSMUSP00000039583	CD1d2 antigen	Cd1d2	pep chromosome:GRCm38:3:86986586:86989533:1 gene:ENSMUSG00000041750.13 transcript:ENSMUST00000041920.4 gene_biotype:polymorphic_pseudogene transcript_biotype:protein_coding gene_symbol:Cd1d2 description:CD1d2 antigen [Source:MGI Symbol;Acc:MGI:107675]	9.25	4	4	6	335	38.3174	7.48877	0.85831	0.841142	0.789018	0.818325	0.846019	0.830563	1.19449	1.28576	1.1873	1.12814	1.06941	1.17302	0.708055	1.89145e-05	Cd1d2								0	#NUM!	Kcnip1
ENSMUSP00000130073	cytochrome P450, family 39, subfamily a, polypeptide 1	Cyp39a1	pep chromosome:GRCm38:17:43667425:43751431:1 gene:ENSMUSG00000023963.10 transcript:ENSMUST00000170988.1 gene_biotype:protein_coding transcript_biotype:protein_coding gene_symbol:Cyp39a1 description:cytochrome P450, family 39, subfamily a, polypeptide 1 [Source:MGI Symbol;Acc:MGI:1927096]	15.96	7	7	12	470	53.5402	8.83643	0.913124	0.85007	0.767767	0.781896	0.787082	0.819988	1.09383	1.17891	1.20101	1.18348	1.18241	1.16793	0.702086	5.92548e-06	Cyp39a1								0	#NUM!	Gdf1
ENSMUSP00000124720	surfeit gene 4	Surf4	pep chromosome:GRCm38:2:26921962:26933383:-1 gene:ENSMUSG00000014867.9 transcript:ENSMUST00000153641.7 gene_biotype:protein_coding transcript_biotype:nonsense_mediated_decay gene_symbol:Surf4 description:surfeit gene 4 [Source:MGI Symbol;Acc:MGI:98445]	31.71	2	2	7	82	9.55463	4.71631	0.849504	0.826026	0.788804	0.799669	0.854651	0.823731	1.12559	1.33289	1.17814	1.17564	1.08116	1.17868	0.698856	4.43485e-05	Surf4								1.56604	0.647119	BGIG10090_44846
ENSMUSP00000112257	family with sequence similarity 89, member B	Fam89b	pep chromosome:GRCm38:19:5728087:5729633:-1 gene:ENSMUSG00000024939.6 transcript:ENSMUST00000116558.2 gene_biotype:protein_coding transcript_biotype:protein_coding gene_symbol:Fam89b description:family with sequence similarity 89, member B [Source:MGI Symbol;Acc:MGI:106595]	4.7	1	1	1	149	14.9209	10.1987	0.978848	0.813597	0.786044	0.877694	0.706481	0.832533	1.39025	1.37472	1.24568	1.15654	0.802003	1.19384	0.697356	0.01455	Fam89b								1.37186	0.456133	Ikbip
ENSMUSP00000095915	exocyst complex component 8	Exoc8	pep chromosome:GRCm38:8:124893108:124897705:-1 gene:ENSMUSG00000074030.3 transcript:ENSMUST00000098312.3 gene_biotype:protein_coding transcript_biotype:protein_coding gene_symbol:Exoc8 description:exocyst complex component 8 [Source:MGI Symbol;Acc:MGI:2142527]	1.12	1	1	1	716	80.9842	5.40186	0.898439	0.827083	0.83153	0.76586	0.798223	0.824227	1.24442	1.3184	1.35577	0.906869	1.10026	1.18514	0.695466	0.002824	Exoc8								0.992632	-0.0106687	Ppm1g
ENSMUSP00000018531	shroom family member 1	Shroom1	pep chromosome:GRCm38:11:53457230:53467298:1 gene:ENSMUSG00000018387.12 transcript:ENSMUST00000018531.11 gene_biotype:protein_coding transcript_biotype:protein_coding gene_symbol:Shroom1 description:shroom family member 1 [Source:MGI Symbol;Acc:MGI:1919024]	2.24	2	2	2	760	83.3094	7.28369	0.837234	0.914372	0.816284	0.758087	0.773209	0.819837	1.37982	1.26806	1.34764	0.827539	1.08586	1.18178	0.69373	0.00909735	Shroom1								#VALUE!	#VALUE!	mmu_circ_0006327
ENSMUSP00000074310	histone cluster 1, H2ak	Hist1h2ak	pep chromosome:GRCm38:13:21753435:21753827:-1 gene:ENSMUSG00000063021.3 transcript:ENSMUST00000074752.3 gene_biotype:protein_coding transcript_biotype:protein_coding gene_symbol:Hist1h2ak description:histone cluster 1, H2ak [Source:MGI Symbol;Acc:MGI:2448297]	68.46	3	11	72	130	14.141	11.0483	0.937275	0.848075	0.811081	0.775234	0.707737	0.81588	1.14333	1.41991	1.21556	1.25274	0.940972	1.1945	0.68303	0.002406	Hist1h2ak								0.87234	-0.197037	Aldoc
ENSMUSP00000089346	histone cluster 1, H3c	Hist1h3c	pep chromosome:GRCm38:13:23744973:23745602:-1 gene:ENSMUSG00000069310.4 transcript:ENSMUST00000091752.4 gene_biotype:protein_coding transcript_biotype:protein_coding gene_symbol:Hist1h3c description:histone cluster 1, H3c [Source:MGI Symbol;Acc:MGI:2448320]	63.97	2	9	47	136	15.3785	11.2681	0.890919	0.830624	0.804967	0.70194	0.781993	0.802089	1.12529	1.2952	1.38402	1.17333	0.912214	1.17801	0.680884	0.00241683	Hist1h3c								0.64375	-0.635428	Gm15246
ENSMUSP00000010049	3-ketodihydrosphingosine reductase	Kdsr	pep chromosome:GRCm38:1:106720459:106759727:-1 gene:ENSMUSG00000009905.5 transcript:ENSMUST00000010049.5 gene_biotype:protein_coding transcript_biotype:protein_coding gene_symbol:Kdsr description:3-ketodihydrosphingosine reductase [Source:MGI Symbol;Acc:MGI:1918000]	5.12	2	2	2	332	35.9327	7.89893	0.723426	0.88001	0.770788	0.854232	0.85857	0.817405	1.10901	1.52057	1.36022	1.01518	1.00289	1.20157	0.680279	0.00697687	Kdsr								1	0	Chrna10
ENSMUSP00000072264	cytochrome P450, family 2, subfamily b, polypeptide 10	Cyp2b10	pep chromosome:GRCm38:7:25897620:25926624:1 gene:ENSMUSG00000030483.14 transcript:ENSMUST00000072438.12 gene_biotype:protein_coding transcript_biotype:protein_coding gene_symbol:Cyp2b10 description:cytochrome P450, family 2, subfamily b, polypeptide 10 [Source:MGI Symbol;Acc:MGI:88598]	11.61	3	5	5	491	55.835	7.82568	0.871441	0.783085	0.866756	0.753647	0.726816	0.800349	0.8895	1.1155	1.44592	1.4765	0.963027	1.17809	0.679362	0.0164003	Cyp2b10								1.11148	0.152476	BGIG10090_34094
ENSMUSP00000145610	MYC-associated zinc finger protein (purine-binding transcription factor)	Maz	pep chromosome:GRCm38:7:127022135:127027024:-1 gene:ENSMUSG00000030678.7 transcript:ENSMUST00000206254.1 gene_biotype:protein_coding transcript_biotype:protein_coding gene_symbol:Maz description:MYC-associated zinc finger protein (purine-binding transcription factor) [Source:MGI Symbol;Acc:MGI:1338823]	1.54	1	1	1	454	46.4683	8.92432	0.781932	0.744465	0.766817	0.984583	0.77475	0.810509	1.09086	1.14894	1.47084	1.39277	0.878441	1.19637	0.677474	0.0102411	Maz								0.142857	-2.80735	Gm31674
ENSMUSP00000048997	golgi integral membrane protein 4	Golim4	pep chromosome:GRCm38:3:75875084:75956929:-1 gene:ENSMUSG00000034109.15 transcript:ENSMUST00000038563.13 gene_biotype:protein_coding transcript_biotype:protein_coding gene_symbol:Golim4 description:golgi integral membrane protein 4 [Source:MGI Symbol;Acc:MGI:1920374]	22.6	1	16	25	655	76.7386	4.83057	0.765779	0.758227	0.82041	0.85434	0.852634	0.810278	1.12723	1.50384	1.44113	0.983143	0.994179	1.2099	0.669704	0.00748954	Golim4								#VALUE!	#VALUE!	mmu_circ_0001869
ENSMUSP00000003569	indolethylamine N-methyltransferase	Inmt	pep chromosome:GRCm38:6:55170626:55175043:-1 gene:ENSMUSG00000003477.5 transcript:ENSMUST00000003569.5 gene_biotype:protein_coding transcript_biotype:protein_coding gene_symbol:Inmt description:indolethylamine N-methyltransferase [Source:MGI Symbol;Acc:MGI:102963]	35.61	9	9	47	264	29.4408	6.39209	0.764109	0.888787	0.624047	0.78879	0.957709	0.804688	1.31259	1.20261	1.15963	1.09429	1.27271	1.20837	0.665932	0.000385572	Inmt								1.375	0.459432	Gm42012
ENSMUSP00000034989	malic enzyme 1, NADP(+)-dependent, cytosolic	Me1	pep chromosome:GRCm38:9:86581371:86695953:-1 gene:ENSMUSG00000032418.15 transcript:ENSMUST00000034989.14 gene_biotype:protein_coding transcript_biotype:protein_coding gene_symbol:Me1 description:malic enzyme 1, NADP(+)-dependent, cytosolic [Source:MGI Symbol;Acc:MGI:97043]	42.66	22	22	41	572	63.9131	7.44482	0.758486	0.884556	0.62674	0.829324	0.847638	0.789349	1.32811	1.18203	1.14116	1.18409	1.14104	1.19529	0.660384	0.000101401	Me1								1.2	0.263034	Nat8l
ENSMUSP00000121638	leucine rich repeat containing 57	Lrrc57	pep chromosome:GRCm38:2:120605970:120609508:-1 gene:ENSMUSG00000027286.16 transcript:ENSMUST00000133612.1 gene_biotype:protein_coding transcript_biotype:protein_coding gene_symbol:Lrrc57 description:leucine rich repeat containing 57 [Source:MGI Symbol;Acc:MGI:1913856]	7.34	2	2	2	218	24.117	7.94287	0.764651	0.799532	0.815827	0.757753	0.775065	0.782566	1.3818	1.14814	1.4432	0.999717	0.965035	1.18758	0.658958	0.0032735	Lrrc57								0.971342	-0.0419482	Lonrf1
ENSMUSP00000148586	translation machinery associated 16	Tma16	pep chromosome:GRCm38:8:66474330:66486497:-1 gene:ENSMUSG00000025591.6 transcript:ENSMUST00000143972.1 gene_biotype:protein_coding transcript_biotype:nonsense_mediated_decay gene_symbol:Tma16 description:translation machinery associated 16 [Source:MGI Symbol;Acc:MGI:1913532]	12.07	1	1	1	58	6.73669	10.1401	0.833458	0.726823	0.70692	0.848628	0.826956	0.788557	0.901048	1.63308	1.60969	1.08621	0.862479	1.2185	0.647154	0.0364536	Tma16								1.57143	0.652077	Gm10584
ENSMUSP00000097071	cytochrome P450, family 2, subfamily c, polypeptide 68	Cyp2c68	pep chromosome:GRCm38:19:39688834:39741054:-1 gene:ENSMUSG00000074882.3 transcript:ENSMUST00000099472.3 gene_biotype:protein_coding transcript_biotype:protein_coding gene_symbol:Cyp2c68 description:cytochrome P450, family 2, subfamily c, polypeptide 68 [Source:MGI Symbol;Acc:MGI:3612287]	38.49	3	20	67	491	56.0214	7.35693	0.826954	0.828645	0.69558	0.728325	0.906693	0.797239	1.22966	1.34789	1.36106	1.21377	1.01372	1.23322	0.64647	0.000337929	Cyp2c68								#DIV/0!	#DIV/0!	Gm29930
ENSMUSP00000133099	ATPase inhibitory factor 1	Atpif1	pep chromosome:GRCm38:4:132530555:132533488:-1 gene:ENSMUSG00000054428.12 transcript:ENSMUST00000152993.7 gene_biotype:protein_coding transcript_biotype:protein_coding gene_symbol:Atpif1 description:ATPase inhibitory factor 1 [Source:MGI Symbol;Acc:MGI:1196457]	37.84	5	5	8	74	8.78356	9.30518	0.795318	0.709684	0.782591	0.864991	0.791091	0.788735	0.851702	1.68987	1.52921	1.1781	0.860755	1.22193	0.645483	0.0362819	Atpif1								1.07763	0.107867	Cdan1
ENSMUSP00000014321	trans-golgi network vesicle protein 23B	Tvp23b	pep chromosome:GRCm38:11:62879455:62895185:1 gene:ENSMUSG00000014177.10 transcript:ENSMUST00000014321.4 gene_biotype:protein_coding transcript_biotype:protein_coding gene_symbol:Tvp23b description:trans-golgi network vesicle protein 23B [Source:MGI Symbol;Acc:MGI:1914760]	3.9	1	1	1	205	23.2899	8.33838	0.851886	0.779196	0.849731	0.727739	0.721592	0.786029	1.35248	1.42428	1.36617	0.775122	1.21632	1.22688	0.640675	0.00664657	Tvp23b								0.991899	-0.0117353	Iws1
ENSMUSP00000015358	myotubularin related protein 1	Mtmr1	pep chromosome:GRCm38:X:71364760:71419196:1 gene:ENSMUSG00000015214.14 transcript:ENSMUST00000015358.7 gene_biotype:protein_coding transcript_biotype:protein_coding gene_symbol:Mtmr1 description:myotubularin related protein 1 [Source:MGI Symbol;Acc:MGI:1858271]	1.2	1	1	1	669	75.2657	6.80029	0.793887	0.807457	0.855222	0.748979	0.697498	0.780608	1.1213	1.56722	1.30613	0.96155	1.1838	1.228	0.635675	0.00273575	Mtmr1								1.2219	0.289125	Tbc1d1
ENSMUSP00000021793	elongation of very long chain fatty acids (FEN1/Elo2, SUR4/Elo3, yeast)-like 2	Elovl2	pep chromosome:GRCm38:13:41182381:41220405:-1 gene:ENSMUSG00000021364.16 transcript:ENSMUST00000021793.14 gene_biotype:protein_coding transcript_biotype:protein_coding gene_symbol:Elovl2 description:elongation of very long chain fatty acids (FEN1/Elo2, SUR4/Elo3, yeast)-like 2 [Source:MGI Symbol;Acc:MGI:1858960]	5.82	1	1	1	292	34.1848	9.26123	0.731715	0.778542	0.775566	0.843345	0.785032	0.78284	1.19189	1.43196	1.28684	1.10419	1.15543	1.23406	0.63436	7.1814e-05	Elovl2								0.544444	-0.877143	BGIG10090_36682
ENSMUSP00000096775	kinesin family member 5A	Kif5a	pep chromosome:GRCm38:10:127225696:127263348:-1 gene:ENSMUSG00000074657.5 transcript:ENSMUST00000099172.4 gene_biotype:protein_coding transcript_biotype:protein_coding gene_symbol:Kif5a description:kinesin family member 5A [Source:MGI Symbol;Acc:MGI:109564]	4.87	1	7	9	1027	116.946	5.93506	0.857861	0.757441	0.786192	0.789866	0.691966	0.776665	1.4039	1.14371	1.16039	1.46504	1.0172	1.23805	0.62733	0.000817209	Kif5a								1.26667	0.341037	Kcnab2
ENSMUSP00000026027	TATA-box binding protein associated factor 5	Taf5	pep chromosome:GRCm38:19:47067748:47083479:1 gene:ENSMUSG00000025049.5 transcript:ENSMUST00000026027.5 gene_biotype:protein_coding transcript_biotype:protein_coding gene_symbol:Taf5 description:TATA-box binding protein associated factor 5 [Source:MGI Symbol;Acc:MGI:2442144]	1	1	1	1	801	86.8984	5.64307	0.728414	0.628951	0.868423	0.99479	0.663909	0.776897	1.59466	0.881214	1.1453	1.73744	0.909937	1.25371	0.619679	0.0353943	Taf5								1.14815	0.199309	Gm5640
ENSMUSP00000025567	fatty acid desaturase 2	Fads2	pep chromosome:GRCm38:19:10064164:10101503:-1 gene:ENSMUSG00000024665.7 transcript:ENSMUST00000025567.7 gene_biotype:protein_coding transcript_biotype:protein_coding gene_symbol:Fads2 description:fatty acid desaturase 2 [Source:MGI Symbol;Acc:MGI:1930079]	22.3	9	9	14	444	52.3538	8.82178	0.714827	0.783232	0.619673	0.781394	0.90817	0.761459	1.14758	1.37463	1.30694	1.07985	1.31036	1.24387	0.612169	0.000166656	Fads2								1.00368	0.00530647	Ormdl1
ENSMUSP00000072763	inositol polyphosphate-5-phosphatase D	Inpp5d	pep chromosome:GRCm38:1:87620398:87720503:1 gene:ENSMUSG00000026288.14 transcript:ENSMUST00000072999.12 gene_biotype:protein_coding transcript_biotype:nonsense_mediated_decay gene_symbol:Inpp5d description:inositol polyphosphate-5-phosphatase D [Source:MGI Symbol;Acc:MGI:107357]	0.83	1	1	1	959	108.276	6.91748	0.889663	0.671143	0.709123	0.869954	0.691962	0.766369	1.67905	1.18343	1.50119	1.19228	0.766522	1.26449	0.606068	0.0156834	Inpp5d								0.621118	-0.687061	Ifitm5
ENSMUSP00000033899	collagen, type IV, alpha 2	Col4a2	pep chromosome:GRCm38:8:11312805:11449287:1 gene:ENSMUSG00000031503.13 transcript:ENSMUST00000033899.13 gene_biotype:protein_coding transcript_biotype:protein_coding gene_symbol:Col4a2 description:collagen, type IV, alpha 2 [Source:MGI Symbol;Acc:MGI:88455]	2.58	4	4	7	1707	167.22	8.48486	0.849517	0.707843	0.792645	0.755137	0.749043	0.770837	1.57745	1.42572	1.48879	0.798445	1.12502	1.28309	0.600768	0.00770244	Col4a2		2.31973	1.21396	Col4a2				1.34807	0.430891	Rab6b
ENSMUSP00000020372	ubiquinol-cytochrome c reductase, complex III subunit XI	Uqcr11	pep chromosome:GRCm38:10:80402997:80406830:-1 gene:ENSMUSG00000020163.12 transcript:ENSMUST00000020372.5 gene_biotype:protein_coding transcript_biotype:protein_coding gene_symbol:Uqcr11 description:ubiquinol-cytochrome c reductase, complex III subunit XI [Source:MGI Symbol;Acc:MGI:1913844]	32.14	2	2	2	56	6.53442	9.81787	0.558677	0.58188	0.642666	0.900238	0.809128	0.698518	0.841605	1.68098	1.53413	1.1001	0.886484	1.20866	0.577927	0.0235487	Uqcr11								0.6	-0.736966	Tmprss11e
ENSMUSP00000123121	ELOVL family member 5, elongation of long chain fatty acids (yeast)	Elovl5	pep chromosome:GRCm38:9:77921932:77979868:1 gene:ENSMUSG00000032349.13 transcript:ENSMUST00000133757.7 gene_biotype:protein_coding transcript_biotype:protein_coding gene_symbol:Elovl5 description:ELOVL family member 5, elongation of long chain fatty acids (yeast) [Source:MGI Symbol;Acc:MGI:1916051]	4.44	1	1	4	180	21.5289	8.86572	0.85859	0.761495	0.585422	0.742204	0.705393	0.730621	1.34255	1.20071	1.18827	1.29974	1.36142	1.27854	0.57145	1.1277e-05	Elovl5								#VALUE!	#VALUE!	mmu_circ_0001570
ENSMUSP00000021603	fibulin 5	Fbln5	pep chromosome:GRCm38:12:101746565:101819055:-1 gene:ENSMUSG00000021186.9 transcript:ENSMUST00000021603.8 gene_biotype:protein_coding transcript_biotype:protein_coding gene_symbol:Fbln5 description:fibulin 5 [Source:MGI Symbol;Acc:MGI:1346091]	1.79	1	1	2	448	50.1596	4.70361	0.774997	0.741622	0.73487	0.659045	0.676053	0.717317	1.1977	1.41114	1.39456	0.921157	1.43988	1.27289	0.563536	0.000541721	Fbln5								0.982186	-0.0259315	Lipt1
ENSMUSP00000040938	WD repeat domain 92	Wdr92	pep chromosome:GRCm38:11:17211918:17233796:1 gene:ENSMUSG00000078970.5 transcript:ENSMUST00000046955.6 gene_biotype:protein_coding transcript_biotype:protein_coding gene_symbol:Wdr92 description:WD repeat domain 92 [Source:MGI Symbol;Acc:MGI:2144224]	1.68	1	1	1	357	39.7652	8.14795	0.692654	0.672161	0.602513	0.710119	0.907632	0.717016	1.23377	1.74379	1.28193	1.22353	1.09425	1.31546	0.545071	0.00122414	Wdr92								1.6	0.678072	Gm40873
ENSMUSP00000132832	cytochrome P450, family 2, subfamily c, polypeptide 69	Cyp2c69	pep chromosome:GRCm38:19:39842660:39886769:-1 gene:ENSMUSG00000092008.1 transcript:ENSMUST00000168838.1 gene_biotype:protein_coding transcript_biotype:protein_coding gene_symbol:Cyp2c69 description:cytochrome P450, family 2, subfamily c, polypeptide 69 [Source:MGI Symbol;Acc:MGI:3721049]	26.27	3	15	50	491	56.0996	7.92822	0.800185	0.654578	0.592992	0.611245	0.686127	0.669025	1.26611	1.33169	1.48348	1.68325	0.804829	1.31387	0.509202	0.00268334	Cyp2c69								1.04244	0.0599608	Dph3
ENSMUSP00000023820	fatty acid binding protein 2, intestinal	Fabp2	pep chromosome:GRCm38:3:122895072:122899506:1 gene:ENSMUSG00000023057.5 transcript:ENSMUST00000023820.5 gene_biotype:protein_coding transcript_biotype:protein_coding gene_symbol:Fabp2 description:fatty acid binding protein 2, intestinal [Source:MGI Symbol;Acc:MGI:95478]	53.79	9	9	24	132	15.1167	7.23975	0.652459	0.698559	0.557829	0.717455	0.79922	0.685104	1.27757	1.43241	1.59627	1.17303	1.30184	1.35622	0.505156	4.02952e-05	Fabp2								1	0	BGIG10090_41262
ENSMUSP00000125217	cytochrome P450, family 2, subfamily c, polypeptide 40	Cyp2c40	pep chromosome:GRCm38:19:39767071:39812814:-1 gene:ENSMUSG00000025004.15 transcript:ENSMUST00000160476.7 gene_biotype:protein_coding transcript_biotype:protein_coding gene_symbol:Cyp2c40 description:cytochrome P450, family 2, subfamily c, polypeptide 40 [Source:MGI Symbol;Acc:MGI:1306815]	33.08	1	19	76	520	59.0541	7.92822	0.614996	0.722641	0.63831	0.605204	0.662799	0.64879	1.3215	1.61395	1.65995	1.38599	0.846739	1.36563	0.475086	0.00119951	Cyp2c40								1.18078	0.23974	Slc39a3
ENSMUSP00000015138	elastin	Eln	pep chromosome:GRCm38:5:134702593:134747323:-1 gene:ENSMUSG00000029675.12 transcript:ENSMUST00000015138.12 gene_biotype:protein_coding transcript_biotype:protein_coding gene_symbol:Eln description:elastin [Source:MGI Symbol;Acc:MGI:95317]	1.74	1	1	1	860	71.8944	10.4331	0.520412	0.651007	0.684049	0.560033	0.619714	0.607043	1.43471	1.61403	1.53304	0.714018	1.68858	1.39688	0.434572	0.00220206	Eln								#DIV/0!	#DIV/0!	Gm41653
ENSMUSP00000147665	zinc finger CCCH-type containing 4	Zc3h4	pep chromosome:GRCm38:7:16401207:16437696:1 gene:ENSMUSG00000059273.9 transcript:ENSMUST00000209289.1 gene_biotype:protein_coding transcript_biotype:protein_coding gene_symbol:Zc3h4 description:zinc finger CCCH-type containing 4 [Source:MGI Symbol;Acc:MGI:2682314]	1.61	1	1	2	1180	127.368	6.55127	0.678138	0.591587	0.62871	0.530685	0.528923	0.591608	1.8494	1.65965	1.47438	0.624663	1.53819	1.42926	0.413928	0.00434069	Zc3h4								1.25	0.321928	Smad6
ENSMUSP00000068940	ATP-binding cassette, sub-family D (ALD), member 2	Abcd2	pep chromosome:GRCm38:15:91145871:91191799:-1 gene:ENSMUSG00000055782.9 transcript:ENSMUST00000069511.7 gene_biotype:protein_coding transcript_biotype:protein_coding gene_symbol:Abcd2 description:ATP-binding cassette, sub-family D (ALD), member 2 [Source:MGI Symbol;Acc:MGI:1349467]	5.67	4	5	5	741	83.4037	9.08545	0.608232	0.542065	0.485958	0.521213	0.672291	0.565952	1.03548	1.77286	1.57028	1.4339	1.1231	1.38712	0.408004	0.000402001	Abcd2								#VALUE!	#VALUE!	mmu_circ_0013423
ENSMUSP00000028633	fibrillin 1	Fbn1	pep chromosome:GRCm38:2:125300594:125506385:-1 gene:ENSMUSG00000027204.13 transcript:ENSMUST00000028633.12 gene_biotype:protein_coding transcript_biotype:protein_coding gene_symbol:Fbn1 description:fibrillin 1 [Source:MGI Symbol;Acc:MGI:95489]	1.11	4	4	8	2873	312.083	4.91943	0.679529	0.542933	0.585197	0.519341	0.504293	0.566259	1.45934	1.78517	1.56945	0.671459	1.55029	1.40714	0.402418	0.00250421	Fbn1								1.54658	0.62908	Mt2
ENSMUSP00000115026	collagen, type XI, alpha 2	Col11a2	pep chromosome:GRCm38:17:34048280:34059952:1 gene:ENSMUSG00000024330.16 transcript:ENSMUST00000143354.2 gene_biotype:protein_coding transcript_biotype:protein_coding gene_symbol:Col11a2 description:collagen, type XI, alpha 2 [Source:MGI Symbol;Acc:MGI:88447]	1.04	1	1	1	771	72.3032	9.53955	0.574415	0.469962	0.599643	0.628135	0.615261	0.577483	1.92685	1.83237	1.80333	0.521687	1.25072	1.46699	0.393651	0.0101596	Col11a2		1.32927	0.410632	Col11a2				#VALUE!	#VALUE!	mmu_circ_0009748
ENSMUSP00000031668	collagen, type I, alpha 2	Col1a2	pep chromosome:GRCm38:6:4505493:4541544:1 gene:ENSMUSG00000029661.16 transcript:ENSMUST00000031668.9 gene_biotype:protein_coding transcript_biotype:protein_coding gene_symbol:Col1a2 description:collagen, type I, alpha 2 [Source:MGI Symbol;Acc:MGI:88468]	14.07	19	19	60	1372	129.478	9.18799	0.579843	0.558844	0.574813	0.540135	0.527138	0.556155	1.5992	1.77938	1.7339	0.622983	1.34707	1.41651	0.392624	0.00368142	Col1a2		1.33393	0.415687	Col1a2				1.38451	0.469378	Mtss1
ENSMUSP00000083620	collagen, type V, alpha 2	Col5a2	pep chromosome:GRCm38:1:45374321:45503282:-1 gene:ENSMUSG00000026042.16 transcript:ENSMUST00000086430.4 gene_biotype:protein_coding transcript_biotype:protein_coding gene_symbol:Col5a2 description:collagen, type V, alpha 2 [Source:MGI Symbol;Acc:MGI:88458]	0.6	1	1	2	1497	144.929	6.69775	0.63659	0.554696	0.640491	0.49113	0.483718	0.561325	1.96912	1.70774	1.83469	0.568799	1.23821	1.46371	0.383494	0.00804462	Col5a2		1.43564	0.521698	Col5a2				#VALUE!	#VALUE!	mmu_circ_0001363			1.25403	0.326574	Col5a1
ENSMUSP00000089793	collagen, type XI, alpha 1	Col11a1	pep chromosome:GRCm38:3:114030540:114220718:1 gene:ENSMUSG00000027966.20 transcript:ENSMUST00000092155.11 gene_biotype:protein_coding transcript_biotype:protein_coding gene_symbol:Col11a1 description:collagen, type XI, alpha 1 [Source:MGI Symbol;Acc:MGI:88446]	0.89	2	2	3	1804	180.921	5.21143	0.583844	0.497037	0.593537	0.489117	0.433687	0.519445	2.12903	1.8551	1.96127	0.609126	1.21931	1.55477	0.334098	0.00650769	Col11a1	0	#DIV/0!	#DIV/0!	Col11a1				1.144	0.194083	Ptcd2
ENSMUSP00000001547	collagen, type I, alpha 1	Col1a1	pep chromosome:GRCm38:11:94936224:94953042:1 gene:ENSMUSG00000001506.10 transcript:ENSMUST00000001547.7 gene_biotype:protein_coding transcript_biotype:protein_coding gene_symbol:Col1a1 description:collagen, type I, alpha 1 [Source:MGI Symbol;Acc:MGI:88467]	17.83	23	23	99	1453	137.948	5.84619	0.508065	0.447614	0.45739	0.384754	0.381715	0.435907	1.99647	1.89712	1.87296	0.51402	1.40534	1.53718	0.283576	0.00404378	Col1a1		1.76221	0.817384	Col1a1				0.333333	-1.58496	Scn4a
ENSMUSP00000085693	collagen, type II, alpha 1	Col2a1	pep chromosome:GRCm38:15:97975602:98004657:-1 gene:ENSMUSG00000022483.17 transcript:ENSMUST00000088355.11 gene_biotype:protein_coding transcript_biotype:protein_coding gene_symbol:Col2a1 description:collagen, type II, alpha 1 [Source:MGI Symbol;Acc:MGI:88452]	4.58	3	3	3	1419	134.64	8.36768	0.474328	0.350461	0.462181	0.335449	0.362348	0.396953	2.19836	2.0758	2.37429	0.503369	0.761242	1.58261	0.250821	0.016847	Col2a1		2.52903	1.33859	Col12a1				0.933099	-0.0998986	Kpna1			1.81979	0.863772	Col4a1
ENSMUSP00000085192	collagen, type III, alpha 1	Col3a1	pep chromosome:GRCm38:1:45311538:45349706:1 gene:ENSMUSG00000026043.18 transcript:ENSMUST00000087883.12 gene_biotype:protein_coding transcript_biotype:protein_coding gene_symbol:Col3a1 description:collagen, type III, alpha 1 [Source:MGI Symbol;Acc:MGI:88453]	5.94	8	9	20	1464	138.858	6.52197	0.394701	0.39217	0.367973	0.275941	0.330322	0.352221	1.65112	1.9816	1.96563	0.445568	1.72389	1.55356	0.226719	0.00295903	Col3a1		2.29412	1.19794	Col3a1				0.94599	-0.0801029	Gm32197
ENSMUSP00000027144	carbamoyl-phosphate synthetase 1	Cps1	pep chromosome:GRCm38:1:67123026:67231259:1 gene:ENSMUSG00000025991.8 transcript:ENSMUST00000027144.7 gene_biotype:protein_coding transcript_biotype:protein_coding gene_symbol:Cps1 description:carbamoyl-phosphate synthetase 1 [Source:MGI Symbol;Acc:MGI:891996]	71	108	112	2245	1500	164.514	6.91748	0.948355	0.918423	0.923338	0.929218	0.985173	0.940901	1.07011	1.0386	1.05182	1.04691	1.10297	1.06208	0.885902	8.81443e-05	Cps1								0.839506	-0.252387	4933412E12Rik
ENSMUSP00000135956	predicted gene 5096	Gm5096	pep chromosome:GRCm38:18:87756286:87758143:1 gene:ENSMUSG00000069324.5 transcript:ENSMUST00000091776.5 gene_biotype:protein_coding transcript_biotype:protein_coding gene_symbol:Gm5096 description:predicted gene 5096 [Source:MGI Symbol;Acc:MGI:3643681]	73.71	25	29	630	407	44.9919	7.89893	1.1608	1.12782	1.09064	0.947654	1.05068	1.07552	0.949323	0.954798	0.90184	0.837468	0.975495	0.923785	1.16425	0.0091203	Gm5096								0.927199	-0.109049	Coq9
ENSMUSP00000099904	argininosuccinate synthetase 1	Ass1	pep chromosome:GRCm38:2:31470207:31520672:1 gene:ENSMUSG00000076441.9 transcript:ENSMUST00000102840.4 gene_biotype:protein_coding transcript_biotype:protein_coding gene_symbol:Ass1 description:argininosuccinate synthetase 1 [Source:MGI Symbol;Acc:MGI:88090]	71.36	33	33	578	412	46.555	8.22119	0.953691	0.948923	0.947708	0.887152	1.01991	0.951477	1.07644	1.09024	1.04643	0.996195	1.08662	1.05919	0.898309	0.00433184	Ass1								1.28864	0.36585	Slc39a1
ENSMUSP00000026495	ATP synthase, H+ transporting, mitochondrial F1 complex, alpha subunit 1	Atp5a1	pep chromosome:GRCm38:18:77773729:77782869:1 gene:ENSMUSG00000025428.15 transcript:ENSMUST00000026495.14 gene_biotype:protein_coding transcript_biotype:protein_coding gene_symbol:Atp5a1 description:ATP synthase, H+ transporting, mitochondrial F1 complex, alpha subunit 1 [Source:MGI Symbol;Acc:MGI:88115]	61.12	1	37	547	553	59.7156	9.18799	0.908827	0.924505	0.918681	0.998538	0.971691	0.944448	1.09349	1.03776	1.01455	1.07458	1.07358	1.05879	0.892006	0.000934849	Atp5a1								1.09585	0.132049	Cep104
ENSMUSP00000026459	ATP synthase, H+ transporting mitochondrial F1 complex, beta subunit	Atp5b	pep chromosome:GRCm38:10:128083273:128090391:1 gene:ENSMUSG00000025393.12 transcript:ENSMUST00000026459.5 gene_biotype:protein_coding transcript_biotype:protein_coding gene_symbol:Atp5b description:ATP synthase, H+ transporting mitochondrial F1 complex, beta subunit [Source:MGI Symbol;Acc:MGI:107801]	78.83	31	31	536	529	56.2655	5.33838	0.928367	0.950405	0.934384	0.983641	1.02292	0.963943	1.02765	1.05929	1.04943	1.00119	1.06333	1.04018	0.926709	0.00674832	Atp5b								1.0717	0.0999034	Clk1
ENSMUSP00000153479	pyruvate carboxylase	Pcx	pep chromosome:GRCm38:19:4510513:4621679:1 gene:ENSMUSG00000024892.16 transcript:ENSMUST00000224726.1 gene_biotype:protein_coding transcript_biotype:protein_coding gene_symbol:Pcx description:pyruvate carboxylase [Source:MGI Symbol;Acc:MGI:97520]	69.44	67	67	504	1178	129.618	6.7124	1.03205	0.97807	0.975794	0.913286	0.955874	0.971016	1.04847	1.01954	1.02459	1.02556	1.01257	1.02615	0.946275	0.0254009	Pcx								0.6	-0.736966	Gm19277
ENSMUSP00000016771	myosin, heavy polypeptide 9, non-muscle	Myh9	pep chromosome:GRCm38:15:77760587:77842175:-1 gene:ENSMUSG00000022443.17 transcript:ENSMUST00000016771.12 gene_biotype:protein_coding transcript_biotype:protein_coding gene_symbol:Myh9 description:myosin, heavy polypeptide 9, non-muscle [Source:MGI Symbol;Acc:MGI:107717]	54.44	107	129	470	1960	226.232	5.65576	1.09612	1.00119	1.0461	1.01076	0.991554	1.02914	0.950819	0.979398	0.973911	0.973207	0.932598	0.961987	1.06981	0.0128049	Myh9								0.6	-0.736966	Gm40078
ENSMUSP00000023803	keratin 18	Krt18	pep chromosome:GRCm38:15:102028180:102032027:1 gene:ENSMUSG00000023043.7 transcript:ENSMUST00000023803.7 gene_biotype:protein_coding transcript_biotype:protein_coding gene_symbol:Krt18 description:keratin 18 [Source:MGI Symbol;Acc:MGI:96692]	87.47	44	49	400	423	47.5092	5.32568	1.11801	1.02473	1.06417	1.09032	1.02454	1.06435	0.921043	0.993613	0.997039	0.955184	0.83635	0.940646	1.13151	0.00741406	Krt18								1.075	0.104337	Supt20
ENSMUSP00000023952	keratin 8	Krt8	pep chromosome:GRCm38:15:101996698:102004482:-1 gene:ENSMUSG00000049382.10 transcript:ENSMUST00000023952.9 gene_biotype:protein_coding transcript_biotype:protein_coding gene_symbol:Krt8 description:keratin 8 [Source:MGI Symbol;Acc:MGI:96705]	81.02	48	59	457	490	54.5315	5.8208	1.118	1.04328	1.09196	1.0823	1.03756	1.07462	0.938039	0.936519	0.946327	0.958227	0.8615	0.928122	1.15785	0.00020662	Krt8								1.08097	0.11233	Gns
ENSMUSP00000120976	hydroxyacyl-Coenzyme A dehydrogenase/3-ketoacyl-Coenzyme A thiolase/enoyl-Coenzyme A hydratase (trifunctional protein), alpha subunit	Hadha	pep chromosome:GRCm38:5:30118304:30155162:-1 gene:ENSMUSG00000025745.12 transcript:ENSMUST00000156859.2 gene_biotype:protein_coding transcript_biotype:protein_coding gene_symbol:Hadha description:hydroxyacyl-Coenzyme A dehydrogenase/3-ketoacyl-Coenzyme A thiolase/enoyl-Coenzyme A hydratase (trifunctional protein), alpha subunit [Source:MGI Symbol;Acc:MGI:2135593]	61.07	41	41	274	763	82.6175	9.14404	0.930668	0.96959	0.907949	1.0044	1.01359	0.965239	1.00884	1.03671	1.07796	1.02093	1.05592	1.04007	0.928051	0.0139429	Hadha								1.31132	0.391021	Bdh2
ENSMUSP00000031411	aldehyde dehydrogenase 2, mitochondrial	Aldh2	pep chromosome:GRCm38:5:121566027:121593824:-1 gene:ENSMUSG00000029455.14 transcript:ENSMUST00000031411.14 gene_biotype:protein_coding transcript_biotype:protein_coding gene_symbol:Aldh2 description:aldehyde dehydrogenase 2, mitochondrial [Source:MGI Symbol;Acc:MGI:99600]	67.63	31	34	315	519	56.5018	7.62061	0.950262	0.970742	0.921778	0.926265	1.01318	0.956446	1.01143	1.04999	1.05439	1.0162	1.05187	1.03678	0.922518	0.00303957	Aldh2								0.927632	-0.108376	Tsga10ip
ENSMUSP00000029987	aldolase B, fructose-bisphosphate	Aldob	pep chromosome:GRCm38:4:49535995:49549546:-1 gene:ENSMUSG00000028307.9 transcript:ENSMUST00000029987.9 gene_biotype:protein_coding transcript_biotype:protein_coding gene_symbol:Aldob description:aldolase B, fructose-bisphosphate [Source:MGI Symbol;Acc:MGI:87995]	63.19	28	30	371	364	39.4821	8.26514	0.950614	0.950452	0.923603	0.939435	0.967025	0.946226	1.01215	1.14491	1.11346	0.979455	1.03508	1.05701	0.895189	0.00850866	Aldob								1.13514	0.182864	BGIG10090_35490
ENSMUSP00000028610	catalase	Cat	pep chromosome:GRCm38:2:103453849:103485160:-1 gene:ENSMUSG00000027187.10 transcript:ENSMUST00000028610.9 gene_biotype:protein_coding transcript_biotype:protein_coding gene_symbol:Cat description:catalase [Source:MGI Symbol;Acc:MGI:88271]	77.04	44	44	352	527	59.7577	7.88428	0.902141	0.994309	0.900884	0.965044	1.03491	0.959457	1.01289	1.0678	1.06386	0.98231	1.07274	1.03992	0.922625	0.0349187	Cat								0.933333	-0.0995357	Slc35f3
ENSMUSP00000066068	actinin alpha 4	Actn4	pep chromosome:GRCm38:7:28893248:28962340:-1 gene:ENSMUSG00000054808.15 transcript:ENSMUST00000068045.13 gene_biotype:protein_coding transcript_biotype:protein_coding gene_symbol:Actn4 description:actinin alpha 4 [Source:MGI Symbol;Acc:MGI:1890773]	69.19	46	62	255	912	104.911	5.41455	1.01858	0.952698	0.958193	1.01191	0.973488	0.982974	1.00592	1.01772	1.01285	1.0508	1.01123	1.01971	0.963977	0.048776	Actn4								0.333333	-1.58496	Cel
ENSMUSP00000124274	argininosuccinate lyase	Asl	pep chromosome:GRCm38:5:130011258:130024381:-1 gene:ENSMUSG00000025533.15 transcript:ENSMUST00000161094.7 gene_biotype:protein_coding transcript_biotype:protein_coding gene_symbol:Asl description:argininosuccinate lyase [Source:MGI Symbol;Acc:MGI:88084]	60.13	35	36	281	464	51.7066	6.96143	0.963457	0.952224	0.902612	0.936424	1.00434	0.951811	1.03923	1.04054	1.05016	1.03504	1.04397	1.04179	0.913631	0.000695027	Asl								0.969957	-0.0440072	Gm20604
ENSMUSP00000023707	superoxide dismutase 1, soluble	Sod1	pep chromosome:GRCm38:16:90220754:90226329:1 gene:ENSMUSG00000022982.10 transcript:ENSMUST00000023707.10 gene_biotype:protein_coding transcript_biotype:protein_coding gene_symbol:Sod1 description:superoxide dismutase 1, soluble [Source:MGI Symbol;Acc:MGI:98351]	57.14	12	12	259	154	15.9328	6.50732	0.894016	1.01473	0.935072	0.993787	0.966039	0.960729	1.02618	1.06915	1.03764	1.04839	1.03466	1.04321	0.92094	0.00654167	Sod1								0.997076	-0.00422459	BGIG10090_47707
ENSMUSP00000034453	actin, alpha 1, skeletal muscle	Acta1	pep chromosome:GRCm38:8:123891769:123894751:-1 gene:ENSMUSG00000031972.5 transcript:ENSMUST00000034453.5 gene_biotype:protein_coding transcript_biotype:protein_coding gene_symbol:Acta1 description:actin, alpha 1, skeletal muscle [Source:MGI Symbol;Acc:MGI:87902]	46.68	4	16	226	377	42.0239	5.38916	1.12108	1.03101	1.10933	1.06431	0.99448	1.06404	1.0022	0.805331	0.86882	0.997966	1.02435	0.939732	1.13228	0.0359695	Acta1								0.904762	-0.14439	B230216N24Rik
ENSMUSP00000145028	heterogeneous nuclear ribonucleoprotein A2/B1	Hnrnpa2b1	pep chromosome:GRCm38:6:51461121:51469847:-1 gene:ENSMUSG00000004980.16 transcript:ENSMUST00000203954.2 gene_biotype:protein_coding transcript_biotype:nonsense_mediated_decay gene_symbol:Hnrnpa2b1 description:heterogeneous nuclear ribonucleoprotein A2/B1 [Source:MGI Symbol;Acc:MGI:104819]	62.61	19	24	176	353	37.3797	8.95361	0.990903	0.997417	0.956651	0.971307	0.934141	0.970084	1.0604	1.02784	1.00115	1.02268	1.02529	1.02747	0.944148	0.00492457	Hnrnpa2b1								1.09934	0.136644	Fam173b
ENSMUSP00000095316	isocitrate dehydrogenase 1 (NADP+), soluble	Idh1	pep chromosome:GRCm38:1:65158616:65179181:-1 gene:ENSMUSG00000025950.16 transcript:ENSMUST00000097709.10 gene_biotype:protein_coding transcript_biotype:protein_coding gene_symbol:Idh1 description:isocitrate dehydrogenase 1 (NADP+), soluble [Source:MGI Symbol;Acc:MGI:96413]	62.32	29	30	184	414	46.6445	7.1665	0.93027	0.97187	0.890194	0.94659	1.03537	0.95486	1.03344	1.11916	1.06122	0.980855	1.04807	1.04855	0.910649	0.0214158	Idh1								#VALUE!	#VALUE!	mmu_circ_0006692
ENSMUSP00000026743	ubiquinol-cytochrome c reductase core protein 1	Uqcrc1	pep chromosome:GRCm38:9:108936633:108949623:1 gene:ENSMUSG00000025651.14 transcript:ENSMUST00000026743.13 gene_biotype:protein_coding transcript_biotype:protein_coding gene_symbol:Uqcrc1 description:ubiquinol-cytochrome c reductase core protein 1 [Source:MGI Symbol;Acc:MGI:107876]	48.96	20	21	114	480	52.8185	6.21436	0.964851	0.955129	0.949391	0.996489	1.02505	0.978182	1.03633	1.02772	1.03205	0.990073	1.08781	1.0348	0.945288	0.0280235	Uqcrc1								0	#NUM!	Gm40730
ENSMUSP00000031398	4-hydroxyphenylpyruvic acid dioxygenase	Hpd	pep chromosome:GRCm38:5:123171807:123182727:-1 gene:ENSMUSG00000029445.13 transcript:ENSMUST00000031398.13 gene_biotype:protein_coding transcript_biotype:protein_coding gene_symbol:Hpd description:4-hydroxyphenylpyruvic acid dioxygenase [Source:MGI Symbol;Acc:MGI:96213]	64.89	30	30	226	393	45.0259	7.06396	0.940768	0.975046	0.992936	0.870717	0.962116	0.948316	1.06438	1.0892	1.04446	0.977587	1.0897	1.05306	0.90053	0.0076312	Hpd								0.968661	-0.0459363	BGIG10090_42514
ENSMUSP00000051033	tubulin, alpha 1C	Tuba1c	pep chromosome:GRCm38:15:99029891:99038110:1 gene:ENSMUSG00000043091.9 transcript:ENSMUST00000058914.9 gene_biotype:protein_coding transcript_biotype:protein_coding gene_symbol:Tuba1c description:tubulin, alpha 1C [Source:MGI Symbol;Acc:MGI:1095409]	51.22	6	20	114	449	49.8775	5.09717	1.06292	1.06125	1.13957	1.02313	0.973364	1.05205	0.969977	0.953717	0.993298	0.996942	0.952087	0.973204	1.08102	0.0258864	Tuba1c								0.58945	-0.76256	Gm15614
ENSMUSP00000043821	aldehyde dehydrogenase 4 family, member A1	Aldh4a1	pep chromosome:GRCm38:4:139622866:139649690:1 gene:ENSMUSG00000028737.15 transcript:ENSMUST00000039818.9 gene_biotype:protein_coding transcript_biotype:protein_coding gene_symbol:Aldh4a1 description:aldehyde dehydrogenase 4 family, member A1 [Source:MGI Symbol;Acc:MGI:2443883]	50.71	27	27	223	562	61.8015	8.23584	0.963585	0.967217	0.946089	0.931378	1.0138	0.964413	1.04273	1.05797	1.04465	0.996807	1.06169	1.04077	0.926637	0.00293114	Aldh4a1								#DIV/0!	#DIV/0!	BGIG10090_36947
ENSMUSP00000039657	ATPase, Na+/K+ transporting, alpha 1 polypeptide	Atp1a1	pep chromosome:GRCm38:3:101576219:101604684:-1 gene:ENSMUSG00000033161.10 transcript:ENSMUST00000036493.7 gene_biotype:protein_coding transcript_biotype:protein_coding gene_symbol:Atp1a1 description:ATPase, Na+/K+ transporting, alpha 1 polypeptide [Source:MGI Symbol;Acc:MGI:88105]	41.84	43	43	144	1023	112.91	5.45264	0.934854	0.930508	0.943837	1.02183	0.958309	0.957868	1.01117	1.03918	1.05607	1.07074	1.07703	1.05084	0.911525	0.00189825	Atp1a1								1.00204	0.00294728	Gla
ENSMUSP00000021443	methylenetetrahydrofolate dehydrogenase (NADP+ dependent), methenyltetrahydrofolate cyclohydrolase, formyltetrahydrofolate synthase	Mthfd1	pep chromosome:GRCm38:12:76255298:76319803:1 gene:ENSMUSG00000021048.7 transcript:ENSMUST00000021443.6 gene_biotype:protein_coding transcript_biotype:protein_coding gene_symbol:Mthfd1 description:methylenetetrahydrofolate dehydrogenase (NADP+ dependent), methenyltetrahydrofolate cyclohydrolase, formyltetrahydrofolate synthase [Source:MGI Symbol;Acc:MGI:1342005]	47.06	43	44	184	935	101.136	7.13721	0.920473	0.969628	0.917312	0.926915	0.992986	0.945463	1.06361	1.13711	1.08191	0.964805	1.06377	1.06224	0.890064	0.00618137	Mthfd1								1.00046	0.000667451	Rnmt
ENSMUSP00000034097	glutamatic-oxaloacetic transaminase 2, mitochondrial	Got2	pep chromosome:GRCm38:8:95864134:95888547:-1 gene:ENSMUSG00000031672.8 transcript:ENSMUST00000034097.7 gene_biotype:protein_coding transcript_biotype:protein_coding gene_symbol:Got2 description:glutamatic-oxaloacetic transaminase 2, mitochondrial [Source:MGI Symbol;Acc:MGI:95792]	60.47	29	29	187	430	47.3812	8.99756	0.958661	0.986317	0.983618	0.97694	1.01726	0.984559	1.00696	1.01103	1.02621	1.00799	1.04789	1.02001	0.96524	0.0202368	Got2								#DIV/0!	#DIV/0!	Olfr531
ENSMUSP00000026841	hydroxyacyl-Coenzyme A dehydrogenase/3-ketoacyl-Coenzyme A thiolase/enoyl-Coenzyme A hydratase (trifunctional protein), beta subunit	Hadhb	pep chromosome:GRCm38:5:30155248:30184593:1 gene:ENSMUSG00000059447.13 transcript:ENSMUST00000026841.14 gene_biotype:protein_coding transcript_biotype:protein_coding gene_symbol:Hadhb description:hydroxyacyl-Coenzyme A dehydrogenase/3-ketoacyl-Coenzyme A thiolase/enoyl-Coenzyme A hydratase (trifunctional protein), beta subunit [Source:MGI Symbol;Acc:MGI:2136381]	63.58	28	28	185	475	51.3534	9.37842	0.956567	0.975315	0.940093	1.01394	1.02467	0.982116	1.03958	1.00911	1.02845	1.01547	1.07366	1.03325	0.950507	0.0328262	Hadhb								#VALUE!	#VALUE!	mmu_circ_0000512
ENSMUSP00000025217	heat shock protein 9	Hspa9	pep chromosome:GRCm38:18:34937414:34954357:-1 gene:ENSMUSG00000024359.8 transcript:ENSMUST00000025217.8 gene_biotype:protein_coding transcript_biotype:protein_coding gene_symbol:Hspa9 description:heat shock protein 9 [Source:MGI Symbol;Acc:MGI:96245]	57.29	47	48	238	679	73.4156	6.07471	0.935453	0.984346	0.958467	0.925568	0.978847	0.956536	1.04282	1.01086	1.03022	1.03692	1.07119	1.0384	0.921163	0.000647806	Hspa9								1.04955	0.069774	Ddx31
ENSMUSP00000034866	electron transferring flavoprotein, alpha polypeptide	Etfa	pep chromosome:GRCm38:9:55454508:55512243:-1 gene:ENSMUSG00000032314.14 transcript:ENSMUST00000034866.8 gene_biotype:protein_coding transcript_biotype:protein_coding gene_symbol:Etfa description:electron transferring flavoprotein, alpha polypeptide [Source:MGI Symbol;Acc:MGI:106092]	66.37	20	20	105	333	34.9875	8.38232	0.899537	0.986723	0.940977	0.979068	1.01966	0.965193	1.02606	1.04982	1.0724	0.986511	1.08798	1.04455	0.924025	0.0197235	Etfa								1.19552	0.257637	Gm32738
ENSMUSP00000023116	aconitase 2, mitochondrial	Aco2	pep chromosome:GRCm38:15:81872309:81915133:1 gene:ENSMUSG00000022477.13 transcript:ENSMUST00000023116.6 gene_biotype:protein_coding transcript_biotype:protein_coding gene_symbol:Aco2 description:aconitase 2, mitochondrial [Source:MGI Symbol;Acc:MGI:87880]	51.67	36	36	164	780	85.41	7.92822	0.895451	0.89367	0.869914	1.02193	1.05942	0.948077	1.0341	1.05211	1.01542	1.06593	1.13006	1.05952	0.894814	0.0326776	Aco2								#DIV/0!	#DIV/0!	Gm30413
ENSMUSP00000029805	microsomal triglyceride transfer protein	Mttp	pep chromosome:GRCm38:3:138089854:138131377:-1 gene:ENSMUSG00000028158.14 transcript:ENSMUST00000029805.12 gene_biotype:protein_coding transcript_biotype:protein_coding gene_symbol:Mttp description:microsomal triglyceride transfer protein [Source:MGI Symbol;Acc:MGI:106926]	51.68	47	47	175	894	99.0366	7.62061	1.0631	1.07944	1.05242	1.03647	1.02763	1.05181	0.959693	0.99144	0.974833	0.914421	0.96416	0.960909	1.0946	0.000432399	Mttp								0.65704	-0.605948	BGIG10090_47547
ENSMUSP00000099634	acyl-Coenzyme A dehydrogenase, very long chain	Acadvl	pep chromosome:GRCm38:11:70010183:70015408:-1 gene:ENSMUSG00000018574.14 transcript:ENSMUST00000102574.9 gene_biotype:protein_coding transcript_biotype:protein_coding gene_symbol:Acadvl description:acyl-Coenzyme A dehydrogenase, very long chain [Source:MGI Symbol;Acc:MGI:895149]	59.6	38	38	144	656	70.8307	8.74854	0.954552	0.994999	0.959203	0.981972	1.00351	0.978848	1.0242	1.03905	1.04232	1.0093	1.05147	1.03327	0.947332	0.002071	Acadvl								0.969556	-0.0446035	Cpsf7
ENSMUSP00000008991	spectrin beta, non-erythrocytic 2	Sptbn2	pep chromosome:GRCm38:19:4711208:4752353:1 gene:ENSMUSG00000067889.4 transcript:ENSMUST00000008991.6 gene_biotype:protein_coding transcript_biotype:protein_coding gene_symbol:Sptbn2 description:spectrin beta, non-erythrocytic 2 [Source:MGI Symbol;Acc:MGI:1313261]	43.3	79	92	186	2388	270.756	5.85889	0.969963	0.946351	0.951535	0.993262	0.999814	0.972185	1.02376	0.996165	1.0384	1.053	1.02712	1.02769	0.945993	0.00460777	Sptbn2								2	1	Dsg1a
ENSMUSP00000001460	staphylococcal nuclease and tudor domain containing 1	Snd1	pep chromosome:GRCm38:6:28480348:28888832:1 gene:ENSMUSG00000001424.14 transcript:ENSMUST00000001460.13 gene_biotype:protein_coding transcript_biotype:protein_coding gene_symbol:Snd1 description:staphylococcal nuclease and tudor domain containing 1 [Source:MGI Symbol;Acc:MGI:1929266]	61.54	52	52	191	910	102.025	7.43018	1.01012	1.02977	1.03953	0.98498	1.00578	1.01404	0.957546	1.00004	0.981317	0.972677	0.999274	0.982172	1.03244	0.0344198	Snd1								2.25	1.16993	Foxj1
ENSMUSP00000019323	malate dehydrogenase 2, NAD (mitochondrial)	Mdh2	pep chromosome:GRCm38:5:135778480:135790391:1 gene:ENSMUSG00000019179.10 transcript:ENSMUST00000019323.10 gene_biotype:protein_coding transcript_biotype:protein_coding gene_symbol:Mdh2 description:malate dehydrogenase 2, NAD (mitochondrial) [Source:MGI Symbol;Acc:MGI:97050]	52.37	16	16	97	338	35.5888	8.67529	0.906759	0.9889	0.961122	0.958471	0.993119	0.961674	1.01848	1.04613	1.0698	1.0019	1.07472	1.04221	0.922729	0.00491763	Mdh2								1.04656	0.0656594	Gm31121
ENSMUSP00000136357	histone cluster 4, H4	Hist4h4	pep chromosome:GRCm38:6:136801553:136804415:-1 gene:ENSMUSG00000096010.2 transcript:ENSMUST00000179285.2 gene_biotype:protein_coding transcript_biotype:protein_coding gene_symbol:Hist4h4 description:histone cluster 4, H4 [Source:MGI Symbol;Acc:MGI:2448443]	54.37	10	10	124	103	11.3604	11.356	1.02177	0.915585	0.971067	1.00042	0.93364	0.968497	1.03831	1.04353	1.01331	1.06282	1.00338	1.03227	0.938219	0.0222116	Hist4h4								1.02943	0.0418486	Hnrnph1
ENSMUSP00000033176	ubiquinol cytochrome c reductase core protein 2	Uqcrc2	pep chromosome:GRCm38:7:120635176:120659524:1 gene:ENSMUSG00000030884.12 transcript:ENSMUST00000033176.6 gene_biotype:protein_coding transcript_biotype:protein_coding gene_symbol:Uqcrc2 description:ubiquinol cytochrome c reductase core protein 2 [Source:MGI Symbol;Acc:MGI:1914253]	56.51	26	27	131	453	48.205	9.24658	0.93778	0.980783	0.981276	0.973553	1.00936	0.97655	1.04459	0.994871	1.03667	1.0139	1.08574	1.03516	0.943385	0.0156683	Uqcrc2								1.07792	0.108253	BGIG10090_47395
ENSMUSP00000023832	regucalcin	Rgn	pep chromosome:GRCm38:X:20549787:20562089:1 gene:ENSMUSG00000023070.6 transcript:ENSMUST00000023832.6 gene_biotype:protein_coding transcript_biotype:protein_coding gene_symbol:Rgn description:regucalcin [Source:MGI Symbol;Acc:MGI:108024]	56.52	18	18	131	299	33.3855	5.33838	0.869459	0.938499	0.825874	0.913773	1.03546	0.916613	0.992421	1.20768	1.14789	1.02359	1.03366	1.08105	0.847892	0.0163556	Rgn								0.99594	-0.0058686	Cggbp1
ENSMUSP00000004729	electron transferring flavoprotein, beta polypeptide	Etfb	pep chromosome:GRCm38:7:43444083:43457800:1 gene:ENSMUSG00000004610.4 transcript:ENSMUST00000004729.4 gene_biotype:protein_coding transcript_biotype:protein_coding gene_symbol:Etfb description:electron transferring flavoprotein, beta polypeptide [Source:MGI Symbol;Acc:MGI:106098]	55.29	17	17	119	255	27.606	8.104	0.889948	0.970184	0.941758	0.996825	1.01162	0.962067	1.05636	0.985093	1.05894	1.03442	1.08045	1.04305	0.922359	0.0171553	Etfb								#VALUE!	#VALUE!	mmu_circ_0012553
ENSMUSP00000110546	ATP synthase, H+ transporting, mitochondrial F1 complex, gamma polypeptide 1	Atp5c1	pep chromosome:GRCm38:2:10056030:10080444:-1 gene:ENSMUSG00000025781.14 transcript:ENSMUST00000114896.7 gene_biotype:protein_coding transcript_biotype:protein_coding gene_symbol:Atp5c1 description:ATP synthase, H+ transporting, mitochondrial F1 complex, gamma polypeptide 1 [Source:MGI Symbol;Acc:MGI:1261437]	58.39	17	18	126	274	30.2368	8.83643	0.908852	0.959433	0.938134	0.979189	1.02446	0.962014	1.05798	1.01334	1.00253	1.00624	1.09253	1.03453	0.929908	0.0245989	Atp5c1								1.13468	0.182289	Tmem19
ENSMUSP00000103106	pyruvate kinase liver and red blood cell	Pklr	pep chromosome:GRCm38:3:89136572:89146784:1 gene:ENSMUSG00000041237.12 transcript:ENSMUST00000107482.9 gene_biotype:protein_coding transcript_biotype:protein_coding gene_symbol:Pklr description:pyruvate kinase liver and red blood cell [Source:MGI Symbol;Acc:MGI:97604]	62.8	33	34	136	543	58.7838	6.91748	0.935027	0.943622	0.915928	0.936438	0.92061	0.930325	1.14462	1.11911	1.10394	0.978567	1.00344	1.06993	0.869516	0.00313916	Pklr								0.810636	-0.302875	BGIG10090_44844
ENSMUSP00000072555	cytochrome P450, family 2, subfamily d, polypeptide 10	Cyp2d10	pep chromosome:GRCm38:15:82402846:82407195:-1 gene:ENSMUSG00000094806.2 transcript:ENSMUST00000072776.4 gene_biotype:protein_coding transcript_biotype:protein_coding gene_symbol:Cyp2d10 description:cytochrome P450, family 2, subfamily d, polypeptide 10 [Source:MGI Symbol;Acc:MGI:88602]	43.85	13	21	131	504	57.1965	6.60986	0.821718	1.01266	0.898041	0.989002	0.993032	0.94289	1.10856	1.11819	1.09031	0.926496	1.07621	1.06395	0.886215	0.04315	Cyp2d10								#VALUE!	#VALUE!	mmu_circ_0011505
ENSMUSP00000022529	transketolase	Tkt	pep chromosome:GRCm38:14:30549131:30574720:1 gene:ENSMUSG00000021957.7 transcript:ENSMUST00000022529.7 gene_biotype:protein_coding transcript_biotype:protein_coding gene_symbol:Tkt description:transketolase [Source:MGI Symbol;Acc:MGI:105992]	58.27	35	35	150	623	67.5876	7.50342	0.93498	0.922777	0.882861	0.967966	0.936421	0.929001	1.07672	1.11206	1.11681	1.06274	1.02058	1.07778	0.861957	0.00015875	Tkt								0.924571	-0.113144	Mpnd
ENSMUSP00000144684	carbamoyl-phosphate synthetase 2, aspartate transcarbamylase, and dihydroorotase	Cad	pep chromosome:GRCm38:5:31054928:31078232:1 gene:ENSMUSG00000013629.16 transcript:ENSMUST00000201182.3 gene_biotype:protein_coding transcript_biotype:protein_coding gene_symbol:Cad description:carbamoyl-phosphate synthetase 2, aspartate transcarbamylase, and dihydroorotase [Source:MGI Symbol;Acc:MGI:1916969]	6.17	10	14	128	2154	235.701	6.44287	1.01073	1.02356	1.05575	1.05759	1.02376	1.03428	0.992605	0.952797	0.96513	0.966273	1.00027	0.975416	1.06035	0.00196172	Cad								1.75	0.807355	BGIG10090_36143
ENSMUSP00000005651	P450 (cytochrome) oxidoreductase	Por	pep chromosome:GRCm38:5:135689036:135735326:1 gene:ENSMUSG00000005514.14 transcript:ENSMUST00000005651.12 gene_biotype:protein_coding transcript_biotype:protein_coding gene_symbol:Por description:P450 (cytochrome) oxidoreductase [Source:MGI Symbol;Acc:MGI:97744]	51.47	37	37	193	678	76.9953	5.52881	0.983866	0.982613	0.846707	0.899558	0.955228	0.933594	1.06406	1.11761	1.1324	0.9866	1.06228	1.07259	0.870412	0.00551843	Por								0.938781	-0.0911396	Fam32a
ENSMUSP00000000687	3-hydroxyanthranilate 3,4-dioxygenase	Haao	pep chromosome:GRCm38:17:83831356:83846790:-1 gene:ENSMUSG00000000673.8 transcript:ENSMUST00000000687.7 gene_biotype:protein_coding transcript_biotype:protein_coding gene_symbol:Haao description:3-hydroxyanthranilate 3,4-dioxygenase [Source:MGI Symbol;Acc:MGI:1349444]	59.79	17	17	141	286	32.7836	6.53662	0.962933	0.996826	0.959763	0.931472	1.01073	0.972345	1.04962	1.07566	1.03938	0.995712	1.01671	1.03542	0.939087	0.0125501	Haao								0.810891	-0.30242	Gm31692
ENSMUSP00000117987	peptidylprolyl isomerase A	Ppia	pep chromosome:GRCm38:11:6415443:6419817:1 gene:ENSMUSG00000071866.12 transcript:ENSMUST00000132846.1 gene_biotype:protein_coding transcript_biotype:protein_coding gene_symbol:Ppia description:peptidylprolyl isomerase A [Source:MGI Symbol;Acc:MGI:97749]	59.15	12	14	154	164	17.9599	7.89893	0.969688	0.960587	0.954529	0.951583	0.981585	0.963594	1.0158	1.04519	1.02073	1.01378	1.00986	1.02107	0.943708	0.000123563	Ppia								0.77551	-0.366782	Mkrn3
ENSMUSP00000101006	ATP synthase, H+ transporting, mitochondrial F1 complex, delta subunit	Atp5d	pep chromosome:GRCm38:10:80141457:80145813:1 gene:ENSMUSG00000003072.15 transcript:ENSMUST00000105367.7 gene_biotype:protein_coding transcript_biotype:protein_coding gene_symbol:Atp5d description:ATP synthase, H+ transporting, mitochondrial F1 complex, delta subunit [Source:MGI Symbol;Acc:MGI:1913293]	58.33	4	4	39	168	17.5891	5.08447	0.933271	0.981372	0.963429	1.00758	1.00637	0.978405	1.03952	1.02744	1.0052	1.05691	1.06785	1.03939	0.94133	0.00899273	Atp5d								0.830752	-0.267511	Erbb3
ENSMUSP00000128249	radixin	Rdx	pep chromosome:GRCm38:9:52047173:52088735:1 gene:ENSMUSG00000032050.17 transcript:ENSMUST00000163153.8 gene_biotype:protein_coding transcript_biotype:protein_coding gene_symbol:Rdx description:radixin [Source:MGI Symbol;Acc:MGI:97887]	66.38	45	60	194	583	68.5003	6.20166	0.930428	0.939301	0.917726	0.988252	1.00845	0.956832	1.02314	1.03446	1.06073	1.05794	1.03213	1.04168	0.918549	0.00216527	Rdx								0.962191	-0.0556043	Map4k2
ENSMUSP00000078239	histone cluster 1, H2bg	Hist1h2bg	pep chromosome:GRCm38:13:23571396:23572013:1 gene:ENSMUSG00000058385.8 transcript:ENSMUST00000079251.7 gene_biotype:protein_coding transcript_biotype:protein_coding gene_symbol:Hist1h2bg description:histone cluster 1, H2bg [Source:MGI Symbol;Acc:MGI:2448386]	63.49	4	11	163	126	13.8976	10.3159	1.0065	0.961661	0.962893	0.991362	0.910144	0.966513	0.991183	1.0078	1.04372	1.09642	1.01568	1.03096	0.937489	0.0313212	Hist1h2bg								0.733333	-0.447459	BGIG10090_45162
ENSMUSP00000018437	profilin 1	Pfn1	pep chromosome:GRCm38:11:70651850:70654644:-1 gene:ENSMUSG00000018293.4 transcript:ENSMUST00000018437.2 gene_biotype:protein_coding transcript_biotype:protein_coding gene_symbol:Pfn1 description:profilin 1 [Source:MGI Symbol;Acc:MGI:97549]	63.57	9	9	68	140	14.9475	8.27979	1.04291	1.06527	1.0869	1.02527	1.01288	1.04665	0.986196	0.973365	0.90354	0.973324	0.988295	0.964944	1.08467	0.00414141	Pfn1								0.902746	-0.147608	Nphp3
ENSMUSP00000028807	isovaleryl coenzyme A dehydrogenase	Ivd	pep chromosome:GRCm38:2:118861954:118882909:1 gene:ENSMUSG00000027332.11 transcript:ENSMUST00000028807.5 gene_biotype:protein_coding transcript_biotype:protein_coding gene_symbol:Ivd description:isovaleryl coenzyme A dehydrogenase [Source:MGI Symbol;Acc:MGI:1929242]	54.01	21	21	71	424	46.2959	8.29443	0.956405	0.956212	0.958245	0.942243	1.01744	0.96611	1.00824	1.03152	1.05657	1.01256	1.07057	1.03589	0.932635	0.00457153	Ivd								1.5	0.584963	BC016548
ENSMUSP00000022062	succinate dehydrogenase complex, subunit A, flavoprotein (Fp)	Sdha	pep chromosome:GRCm38:13:74322254:74350280:-1 gene:ENSMUSG00000021577.14 transcript:ENSMUST00000022062.7 gene_biotype:protein_coding transcript_biotype:protein_coding gene_symbol:Sdha description:succinate dehydrogenase complex, subunit A, flavoprotein (Fp) [Source:MGI Symbol;Acc:MGI:1914195]	41.11	23	23	112	664	72.5392	7.37158	0.915533	0.943001	0.91562	0.948919	0.981681	0.940951	1.0516	1.10227	1.05352	1.02202	1.12057	1.07	0.879396	0.000356372	Sdha								0.588235	-0.765535	Gm44867
ENSMUSP00000052020	filamin, beta	Flnb	pep chromosome:GRCm38:14:7817957:7951588:1 gene:ENSMUSG00000025278.9 transcript:ENSMUST00000052678.8 gene_biotype:protein_coding transcript_biotype:protein_coding gene_symbol:Flnb description:filamin, beta [Source:MGI Symbol;Acc:MGI:2446089]	35.36	76	81	151	2602	277.651	5.70654	0.946193	0.981703	0.988408	0.991914	0.965785	0.974801	0.999868	1.03932	1.04901	1.00821	1.0195	1.02318	0.952715	0.00477544	Flnb								0.828786	-0.270928	Snrpa1
ENSMUSP00000119603	prohibitin	Phb	pep chromosome:GRCm38:11:95666957:95680773:1 gene:ENSMUSG00000038845.11 transcript:ENSMUST00000125172.7 gene_biotype:protein_coding transcript_biotype:protein_coding gene_symbol:Phb description:prohibitin [Source:MGI Symbol;Acc:MGI:97572]	70.96	17	17	96	272	29.8019	5.75732	0.925909	0.944149	0.923583	0.976799	1.00162	0.954411	1.05793	1.01779	1.04138	1.05267	1.07082	1.04812	0.910597	0.00070754	Phb								#VALUE!	#VALUE!	mmu_circ_0012963
ENSMUSP00000080302	phosphoglycerate kinase 1	Pgk1	pep chromosome:GRCm38:X:106187100:106203699:1 gene:ENSMUSG00000062070.12 transcript:ENSMUST00000081593.12 gene_biotype:protein_coding transcript_biotype:protein_coding gene_symbol:Pgk1 description:phosphoglycerate kinase 1 [Source:MGI Symbol;Acc:MGI:97555]	64.99	28	28	156	417	44.522	7.89893	0.979343	0.994191	0.966679	0.959374	0.980017	0.975921	1.02756	1.06797	1.04496	0.958015	1.03902	1.02751	0.949796	0.0296245	Pgk1								1.27895	0.354954	Gm31077
ENSMUSP00000004375	prohibitin 2	Phb2	pep chromosome:GRCm38:6:124712336:124716950:1 gene:ENSMUSG00000004264.17 transcript:ENSMUST00000004375.15 gene_biotype:protein_coding transcript_biotype:protein_coding gene_symbol:Phb2 description:prohibitin 2 [Source:MGI Symbol;Acc:MGI:102520]	81.94	26	26	106	299	33.2759	9.83252	0.90665	0.940685	0.931049	0.945931	1.00189	0.945242	1.04559	1.0506	1.07668	1.04411	1.05268	1.05393	0.896872	0.000191039	Phb2								0	#NUM!	BGIG10090_42813
ENSMUSP00000129100	5-oxoprolinase (ATP-hydrolysing)	Oplah	pep chromosome:GRCm38:15:76296601:76307101:-1 gene:ENSMUSG00000022562.15 transcript:ENSMUST00000171340.8 gene_biotype:protein_coding transcript_biotype:protein_coding gene_symbol:Oplah description:5-oxoprolinase (ATP-hydrolysing) [Source:MGI Symbol;Acc:MGI:1922725]	29.89	37	38	95	1288	137.525	6.27783	1.04473	1.06786	1.01781	1.01344	1.03672	1.03611	0.965778	0.973787	0.979	0.949275	0.9633	0.966228	1.07233	0.000228722	Oplah								0.763158	-0.389947	5730435O14Rik
ENSMUSP00000022369	vinculin	Vcl	pep chromosome:GRCm38:14:20929398:21033676:1 gene:ENSMUSG00000021823.10 transcript:ENSMUST00000022369.8 gene_biotype:protein_coding transcript_biotype:protein_coding gene_symbol:Vcl description:vinculin [Source:MGI Symbol;Acc:MGI:98927]	57.5	57	57	114	1066	116.644	5.99854	1.00565	1.00945	1.03095	1.01332	1.00993	1.01386	1.00064	0.972895	0.981436	0.984343	0.997692	0.9874	1.0268	0.00469145	Vcl								1.49425	0.579424	Cdkl3
ENSMUSP00000110595	apoptosis-inducing factor, mitochondrion-associated 1	Aifm1	pep chromosome:GRCm38:X:48474944:48513559:-1 gene:ENSMUSG00000036932.14 transcript:ENSMUST00000114945.8 gene_biotype:protein_coding transcript_biotype:protein_coding gene_symbol:Aifm1 description:apoptosis-inducing factor, mitochondrion-associated 1 [Source:MGI Symbol;Acc:MGI:1349419]	49.84	27	27	93	608	66.0726	9.11475	0.928012	0.937371	0.940444	0.942843	1.00276	0.950286	1.05174	1.06997	1.10327	1.04466	1.05471	1.06487	0.892397	0.000144221	Aifm1								2.61682	1.38782	Gm32006
ENSMUSP00000099788	annexin A6	Anxa6	pep chromosome:GRCm38:11:54979108:55033445:-1 gene:ENSMUSG00000018340.13 transcript:ENSMUST00000102727.2 gene_biotype:protein_coding transcript_biotype:protein_coding gene_symbol:Anxa6 description:annexin A6 [Source:MGI Symbol;Acc:MGI:88255]	67.77	2	48	143	667	75.241	5.5542	1.10269	1.10739	1.08317	1.01792	1.07379	1.07699	1.06609	0.859674	0.840696	0.903352	0.991401	0.932242	1.15527	0.0126828	Anxa6								#VALUE!	#VALUE!	mmu_circ_0008387
ENSMUSP00000135935	ATPase, Ca++ transporting, cardiac muscle, slow twitch 2	Atp2a2	pep chromosome:GRCm38:5:122453513:122502174:-1 gene:ENSMUSG00000029467.15 transcript:ENSMUST00000179939.7 gene_biotype:protein_coding transcript_biotype:nonsense_mediated_decay gene_symbol:Atp2a2 description:ATPase, Ca++ transporting, cardiac muscle, slow twitch 2 [Source:MGI Symbol;Acc:MGI:88110]	27.78	24	29	86	1044	114.784	5.33838	1.02323	1.04562	1.04882	1.0232	1.01785	1.03175	0.994836	0.957042	0.961938	0.960507	0.994159	0.973696	1.05962	0.000616626	Atp2a2								0.650741	-0.619844	Gm46166
ENSMUSP00000015950	quinoid dihydropteridine reductase	Qdpr	pep chromosome:GRCm38:5:45434053:45450236:-1 gene:ENSMUSG00000015806.12 transcript:ENSMUST00000015950.11 gene_biotype:protein_coding transcript_biotype:protein_coding gene_symbol:Qdpr description:quinoid dihydropteridine reductase [Source:MGI Symbol;Acc:MGI:97836]	57.26	11	11	68	241	25.5538	7.81104	0.962485	0.971808	0.924665	0.956942	1.01214	0.965608	1.0548	1.06327	1.0541	0.986834	1.05249	1.0423	0.926423	0.00478527	Qdpr								1.04804	0.0676932	Isg20l2
ENSMUSP00000045048	heterogeneous nuclear ribonucleoprotein F	Hnrnpf	pep chromosome:GRCm38:6:117906795:117925619:1 gene:ENSMUSG00000042079.13 transcript:ENSMUST00000035493.13 gene_biotype:protein_coding transcript_biotype:protein_coding gene_symbol:Hnrnpf description:heterogeneous nuclear ribonucleoprotein F [Source:MGI Symbol;Acc:MGI:2138741]	34.46	10	13	56	415	45.7009	5.49072	0.989906	0.93052	0.929999	0.974758	0.944505	0.953938	1.02913	1.1169	1.0729	1.08505	0.999609	1.06072	0.899332	0.00216759	Hnrnpf								#VALUE!	#VALUE!	mmu_circ_0007530
ENSMUSP00000022706	succinate-Coenzyme A ligase, ADP-forming, beta subunit	Sucla2	pep chromosome:GRCm38:14:73552766:73595783:1 gene:ENSMUSG00000022110.13 transcript:ENSMUST00000022706.6 gene_biotype:protein_coding transcript_biotype:protein_coding gene_symbol:Sucla2 description:succinate-Coenzyme A ligase, ADP-forming, beta subunit [Source:MGI Symbol;Acc:MGI:1306775]	43.2	22	23	88	463	50.0821	7.00537	0.932298	0.956652	0.94397	0.93035	0.970348	0.946724	1.0661	1.04341	1.07578	1.05251	1.06684	1.06093	0.892353	2.09492e-06	Sucla2								#VALUE!	#VALUE!	mmu_circ_0012549
ENSMUSP00000112011	enoyl Coenzyme A hydratase domain containing 2	Echdc2	pep chromosome:GRCm38:4:108165466:108179307:1 gene:ENSMUSG00000028601.18 transcript:ENSMUST00000116309.9 gene_biotype:protein_coding transcript_biotype:protein_coding gene_symbol:Echdc2 description:enoyl Coenzyme A hydratase domain containing 2 [Source:MGI Symbol;Acc:MGI:1289238]	50	11	11	45	296	31.8317	8.71924	0.997913	1.03272	1.02474	1.00086	1.03357	1.01796	0.995228	0.977858	0.940073	0.973347	1.01828	0.980957	1.03772	0.0395142	Echdc2								#VALUE!	#VALUE!	mmu_circ_0002330
ENSMUSP00000060246	tubulin, beta 2A class IIA	Tubb2a	pep chromosome:GRCm38:13:34074274:34078007:-1 gene:ENSMUSG00000058672.7 transcript:ENSMUST00000056427.9 gene_biotype:protein_coding transcript_biotype:protein_coding gene_symbol:Tubb2a description:tubulin, beta 2A class IIA [Source:MGI Symbol;Acc:MGI:107861]	46.07	3	20	90	445	49.875	4.89404	0.879451	1.0144	0.953892	0.800138	0.878956	0.905368	1.0508	1.13972	1.04569	0.962426	0.947167	1.02916	0.879716	0.0395899	Tubb2a								0.987437	-0.0182391	Gm11457
ENSMUSP00000032228	murinoglobulin 1	Mug1	pep chromosome:GRCm38:6:121838541:121889057:1 gene:ENSMUSG00000059908.9 transcript:ENSMUST00000032228.8 gene_biotype:protein_coding transcript_biotype:protein_coding gene_symbol:Mug1 description:murinoglobulin 1 [Source:MGI Symbol;Acc:MGI:99837]	37.33	29	52	130	1476	165.193	6.41748	0.935707	1.16171	1.10732	1.05702	1.1964	1.09163	0.894135	0.902627	0.976458	0.862454	0.936104	0.914356	1.19388	0.00725425	Mug1								1.1569	0.210268	LOC102634835
ENSMUSP00000107927	leucine-rich PPR-motif containing	Lrpprc	pep chromosome:GRCm38:17:84705247:84790558:-1 gene:ENSMUSG00000024120.12 transcript:ENSMUST00000112308.8 gene_biotype:protein_coding transcript_biotype:protein_coding gene_symbol:Lrpprc description:leucine-rich PPR-motif containing [Source:MGI Symbol;Acc:MGI:1919666]	37.93	54	54	112	1392	156.516	6.82959	0.938204	1.00212	0.998478	0.923349	0.996819	0.971794	1.03911	1.0237	1.06486	0.987221	1.06251	1.03548	0.938498	0.020643	Lrpprc								0.760274	-0.395409	BGIG10090_34643
ENSMUSP00000029266	annexin A5	Anxa5	pep chromosome:GRCm38:3:36448923:36475894:-1 gene:ENSMUSG00000027712.13 transcript:ENSMUST00000029266.13 gene_biotype:protein_coding transcript_biotype:protein_coding gene_symbol:Anxa5 description:annexin A5 [Source:MGI Symbol;Acc:MGI:106008]	76.18	24	25	102	319	35.7302	4.95752	1.18072	1.13743	1.14836	1.01253	0.994233	1.09466	0.931936	0.926371	0.913754	0.90185	0.922828	0.919348	1.19069	0.00184017	Anxa5								0.877119	-0.189156	BGIG10090_42171
ENSMUSP00000057308	histone cluster 1, H1e	Hist1h1e	pep chromosome:GRCm38:13:23620629:23622558:-1 gene:ENSMUSG00000051627.3 transcript:ENSMUST00000062045.3 gene_biotype:protein_coding transcript_biotype:protein_coding gene_symbol:Hist1h1e description:histone cluster 1, H1e [Source:MGI Symbol;Acc:MGI:1931527]	52.97	6	18	90	219	21.964	11.1069	0.903097	0.831188	0.8783	1.0609	1.00645	0.935987	1.05703	1.14778	1.13725	1.06121	1.00552	1.08176	0.865243	0.0196371	Hist1h1e								1.85714	0.893085	A530016L24Rik
ENSMUSP00000073444	UDP glucuronosyltransferase 1 family, polypeptide A9	Ugt1a9	pep chromosome:GRCm38:1:88070800:88218997:1 gene:ENSMUSG00000090175.1 transcript:ENSMUST00000073772.4 gene_biotype:protein_coding transcript_biotype:protein_coding gene_symbol:Ugt1a9 description:UDP glucuronosyltransferase 1 family, polypeptide A9 [Source:MGI Symbol;Acc:MGI:3576092]	33.33	10	17	77	528	59.9687	8.35303	0.970689	1.03429	0.778347	0.912922	0.963582	0.931966	1.1474	0.986337	1.02864	1.02229	1.17877	1.07269	0.868814	0.039614	Ugt1a9								0.939394	-0.0901978	BGIG10090_36838
ENSMUSP00000024974	hydroxyacyl glutathione hydrolase	Hagh	pep chromosome:GRCm38:17:24850667:24864450:1 gene:ENSMUSG00000024158.17 transcript:ENSMUST00000024974.15 gene_biotype:protein_coding transcript_biotype:protein_coding gene_symbol:Hagh description:hydroxyacyl glutathione hydrolase [Source:MGI Symbol;Acc:MGI:95745]	59.62	1	12	64	260	28.9018	7.12256	0.877058	0.967414	0.858952	0.959366	1.06482	0.945523	1.03656	1.16241	1.08347	1.022	1.06673	1.07423	0.880183	0.0196153	Hagh								1.34607	0.428756	Gngt2
ENSMUSP00000041814	lon peptidase 1, mitochondrial	Lonp1	pep chromosome:GRCm38:17:56614297:56626887:-1 gene:ENSMUSG00000041168.10 transcript:ENSMUST00000047226.9 gene_biotype:protein_coding transcript_biotype:protein_coding gene_symbol:Lonp1 description:lon peptidase 1, mitochondrial [Source:MGI Symbol;Acc:MGI:1921392]	43.94	37	38	102	949	105.776	6.56592	0.959699	0.974618	0.956331	0.972254	1.01066	0.974713	1.0258	1.00963	1.02376	1.06024	1.04651	1.03319	0.943402	0.00216868	Lonp1								1.17695	0.235054	BGIG10090_34063
ENSMUSP00000093965	alpha glucosidase 2 alpha neutral subunit	Ganab	pep chromosome:GRCm38:19:8898090:8916663:1 gene:ENSMUSG00000071650.5 transcript:ENSMUST00000096246.3 gene_biotype:protein_coding transcript_biotype:protein_coding gene_symbol:Ganab description:alpha glucosidase 2 alpha neutral subunit [Source:MGI Symbol;Acc:MGI:1097667]	38.72	33	33	126	966	109.335	6.15088	1.03243	1.06317	1.06379	1.00837	1.04284	1.04212	0.95594	0.967577	0.979781	0.921836	0.958858	0.956799	1.08917	0.000316361	Ganab								0.652174	-0.616671	Gm39534
ENSMUSP00000095656	Tu translation elongation factor, mitochondrial	Tufm	pep chromosome:GRCm38:7:126487361:126490727:1 gene:ENSMUSG00000073838.10 transcript:ENSMUST00000098048.5 gene_biotype:protein_coding transcript_biotype:protein_coding gene_symbol:Tufm description:Tu translation elongation factor, mitochondrial [Source:MGI Symbol;Acc:MGI:1923686]	54.42	22	22	93	452	49.477	7.56201	0.95271	0.97089	0.968734	0.959295	1.00146	0.970617	1.03476	1.0569	1.05472	0.996384	1.03405	1.03536	0.937468	0.00150229	Tufm								0	#NUM!	BGIG10090_36637
ENSMUSP00000020630	heat shock protein 4	Hspa4	pep chromosome:GRCm38:11:53259814:53300457:-1 gene:ENSMUSG00000020361.13 transcript:ENSMUST00000020630.7 gene_biotype:protein_coding transcript_biotype:protein_coding gene_symbol:Hspa4 description:heat shock protein 4 [Source:MGI Symbol;Acc:MGI:1342292]	53.68	38	40	109	842	94.1494	5.21143	0.986805	1.02688	1.02846	1.02367	1.02478	1.01812	0.994737	0.976073	0.978505	0.948915	1.02189	0.984025	1.03465	0.0447601	Hspa4								#VALUE!	#VALUE!	mmu_circ_0000936
ENSMUSP00000049355	glucose phosphate isomerase 1	Gpi1	pep chromosome:GRCm38:7:34201330:34230336:-1 gene:ENSMUSG00000036427.5 transcript:ENSMUST00000038027.5 gene_biotype:protein_coding transcript_biotype:protein_coding gene_symbol:Gpi1 description:glucose phosphate isomerase 1 [Source:MGI Symbol;Acc:MGI:95797]	46.95	28	28	89	558	62.7272	8.1333	1.04036	0.996139	0.912312	0.904726	0.915777	0.953864	1.05206	1.10457	1.07309	0.962094	1.03255	1.04487	0.9129	0.0363271	Gpi1								1.22549	0.293359	Pcdhga5
ENSMUSP00000144827	succinate-Coenzyme A ligase, GDP-forming, beta subunit	Suclg2	pep chromosome:GRCm38:6:95473009:95718800:-1 gene:ENSMUSG00000061838.7 transcript:ENSMUST00000204224.2 gene_biotype:protein_coding transcript_biotype:protein_coding gene_symbol:Suclg2 description:succinate-Coenzyme A ligase, GDP-forming, beta subunit [Source:MGI Symbol;Acc:MGI:1306824]	63.05	28	28	116	433	46.8107	7.02002	0.935647	0.961372	0.950972	0.994331	1.0117	0.970804	1.03403	1.03867	1.03595	1.0204	1.02788	1.03139	0.941262	0.00299	Suclg2								1	0	BGIG10090_43605
ENSMUSP00000099671	myosin, heavy polypeptide 10, non-muscle	Myh10	pep chromosome:GRCm38:11:68691915:68816632:1 gene:ENSMUSG00000020900.15 transcript:ENSMUST00000102611.9 gene_biotype:protein_coding transcript_biotype:protein_coding gene_symbol:Myh10 description:myosin, heavy polypeptide 10, non-muscle [Source:MGI Symbol;Acc:MGI:1930780]	25.51	29	48	98	1976	228.855	5.5415	1.0213	0.989929	1.06305	1.10673	1.03305	1.04281	0.949277	0.931298	0.944463	0.994028	0.983435	0.9605	1.0857	0.00747957	Myh10								0	#NUM!	Gm10410
ENSMUSP00000020262	phenazine biosynthesis-like protein domain containing 2	Pbld2	pep chromosome:GRCm38:10:63024512:63058813:1 gene:ENSMUSG00000020072.15 transcript:ENSMUST00000020262.4 gene_biotype:protein_coding transcript_biotype:protein_coding gene_symbol:Pbld2 description:phenazine biosynthesis-like protein domain containing 2 [Source:MGI Symbol;Acc:MGI:1914557]	61.81	8	17	81	288	31.9633	5.33838	0.894285	0.957898	0.875877	0.997828	1.04842	0.954862	1.0257	1.08293	1.06944	1.03395	1.0162	1.04565	0.913179	0.0302941	Pbld2								0.845745	-0.241706	Anln
ENSMUSP00000028004	aldehyde dehydrogenase 9, subfamily A1	Aldh9a1	pep chromosome:GRCm38:1:167349991:167368532:1 gene:ENSMUSG00000026687.14 transcript:ENSMUST00000028004.10 gene_biotype:protein_coding transcript_biotype:protein_coding gene_symbol:Aldh9a1 description:aldehyde dehydrogenase 9, subfamily A1 [Source:MGI Symbol;Acc:MGI:1861622]	32.63	16	17	80	518	55.8514	7.45947	0.930705	0.978283	0.919791	0.988611	1.03679	0.970837	1.03349	1.0479	1.05655	0.977677	1.0788	1.03888	0.9345	0.036375	Aldh9a1								1.58736	0.666634	Ctgf
ENSMUSP00000130941	methylmalonyl-Coenzyme A mutase	Mut	pep chromosome:GRCm38:17:40934685:40961988:1 gene:ENSMUSG00000023921.9 transcript:ENSMUST00000169611.3 gene_biotype:protein_coding transcript_biotype:protein_coding gene_symbol:Mut description:methylmalonyl-Coenzyme A mutase [Source:MGI Symbol;Acc:MGI:97239]	40.64	27	27	61	748	82.7916	6.88818	0.952057	0.970623	0.969969	0.994257	1.02099	0.98158	1.0203	1.04692	1.04632	0.984908	1.03854	1.0274	0.955402	0.0251298	Mut								0.62605	-0.675649	BGIG10090_46342
ENSMUSP00000124147	heterogeneous nuclear ribonucleoprotein U	Hnrnpu	pep chromosome:GRCm38:1:178323074:178337728:-1 gene:ENSMUSG00000039630.10 transcript:ENSMUST00000161769.7 gene_biotype:protein_coding transcript_biotype:nonsense_mediated_decay gene_symbol:Hnrnpu description:heterogeneous nuclear ribonucleoprotein U [Source:MGI Symbol;Acc:MGI:1858195]	28.25	27	27	91	793	86.7513	5.92236	0.990856	0.95583	0.969731	0.987843	0.903382	0.961528	1.05976	1.03474	1.02372	1.03117	0.99503	1.02889	0.934533	0.00750611	Hnrnpu								0.623435	-0.68169	Gale
ENSMUSP00000040550	monoamine oxidase B	Maob	pep chromosome:GRCm38:X:16709282:16817366:-1 gene:ENSMUSG00000040147.14 transcript:ENSMUST00000040820.12 gene_biotype:protein_coding transcript_biotype:protein_coding gene_symbol:Maob description:monoamine oxidase B [Source:MGI Symbol;Acc:MGI:96916]	44.42	19	20	98	520	58.5204	8.29443	0.94198	0.964522	0.892646	0.878831	0.977898	0.931175	1.06127	1.06177	1.08256	1.10345	1.03167	1.06814	0.87177	0.000332406	Maob								0.631579	-0.662965	BGIG10090_45931
ENSMUSP00000044004	low density lipoprotein receptor-related protein 1	Lrp1	pep chromosome:GRCm38:10:127538161:127621148:-1 gene:ENSMUSG00000040249.15 transcript:ENSMUST00000049149.14 gene_biotype:protein_coding transcript_biotype:protein_coding gene_symbol:Lrp1 description:low density lipoprotein receptor-related protein 1 [Source:MGI Symbol;Acc:MGI:96828]	11.71	47	47	95	4545	504.441	5.36377	1.08156	1.03295	1.04644	0.974929	1.0353	1.03423	0.958197	0.98259	0.985681	0.988272	0.958088	0.974566	1.06123	0.0120489	Lrp1								1.02316	0.0330348	Svbp
ENSMUSP00000135647	heterogeneous nuclear ribonucleoprotein K	Hnrnpk	pep chromosome:GRCm38:13:58391239:58402464:-1 gene:ENSMUSG00000021546.18 transcript:ENSMUST00000177019.7 gene_biotype:protein_coding transcript_biotype:protein_coding gene_symbol:Hnrnpk description:heterogeneous nuclear ribonucleoprotein K [Source:MGI Symbol;Acc:MGI:99894]	62.95	28	28	117	440	48.5322	5.5415	0.995151	0.956914	0.967794	1.00592	0.956746	0.976505	1.04497	1.03306	1.02358	1.04113	1.01284	1.03112	0.947036	0.00162857	Hnrnpk								0.953263	-0.0690534	Epas1
ENSMUSP00000120452	2-hydroxyacyl-CoA lyase 1	Hacl1	pep chromosome:GRCm38:14:31608011:31640912:-1 gene:ENSMUSG00000021884.18 transcript:ENSMUST00000127204.8 gene_biotype:protein_coding transcript_biotype:protein_coding gene_symbol:Hacl1 description:2-hydroxyacyl-CoA lyase 1 [Source:MGI Symbol;Acc:MGI:1929657]	35.56	19	19	78	554	60.9566	6.17627	0.989874	0.952601	0.828953	0.941999	0.991588	0.941003	1.0224	1.09527	1.09594	1.0404	1.03019	1.05684	0.890393	0.00895393	Hacl1								0.804124	-0.314511	Gm36587
ENSMUSP00000025835	carnitine palmitoyltransferase 1a, liver	Cpt1a	pep chromosome:GRCm38:19:3323301:3385732:1 gene:ENSMUSG00000024900.4 transcript:ENSMUST00000025835.4 gene_biotype:protein_coding transcript_biotype:protein_coding gene_symbol:Cpt1a description:carnitine palmitoyltransferase 1a, liver [Source:MGI Symbol;Acc:MGI:1098296]	35.71	27	27	86	773	88.1947	8.6167	0.951782	0.980745	0.940965	0.92092	0.945265	0.947935	1.05197	1.01713	1.0625	1.04102	1.11764	1.05805	0.895926	0.00045155	Cpt1a								1.16465	0.2199	Fhod1
ENSMUSP00000016463	solute carrier family 25 (mitochondrial carrier, adenine nucleotide translocator), member 5	Slc25a5	pep chromosome:GRCm38:X:36795651:36798807:1 gene:ENSMUSG00000016319.3 transcript:ENSMUST00000016463.3 gene_biotype:protein_coding transcript_biotype:protein_coding gene_symbol:Slc25a5 description:solute carrier family 25 (mitochondrial carrier, adenine nucleotide translocator), member 5 [Source:MGI Symbol;Acc:MGI:1353496]	55.03	10	20	116	298	32.9102	9.72998	0.941776	1.03451	0.97039	0.936113	0.963842	0.969326	1.04705	1.01741	1.02165	1.0295	1.07872	1.03886	0.933063	0.0101496	Slc25a5								1.01408	0.0201779	LOC108168486
ENSMUSP00000038878	aldehyde dehydrogenase 8 family, member A1	Aldh8a1	pep chromosome:GRCm38:10:21377291:21396585:1 gene:ENSMUSG00000037542.13 transcript:ENSMUST00000042699.13 gene_biotype:protein_coding transcript_biotype:protein_coding gene_symbol:Aldh8a1 description:aldehyde dehydrogenase 8 family, member A1 [Source:MGI Symbol;Acc:MGI:2653900]	40.45	19	19	59	487	53.6295	7.54736	0.962219	0.986109	0.931496	0.972356	0.999041	0.970244	1.00496	1.11004	1.07549	1.00419	1.01551	1.04204	0.931104	0.0186359	Aldh8a1								#DIV/0!	#DIV/0!	4930402D18Rik
ENSMUSP00000049007	catenin (cadherin associated protein), alpha 1	Ctnna1	pep chromosome:GRCm38:18:35118888:35254773:1 gene:ENSMUSG00000037815.6 transcript:ENSMUST00000042345.6 gene_biotype:protein_coding transcript_biotype:protein_coding gene_symbol:Ctnna1 description:catenin (cadherin associated protein), alpha 1 [Source:MGI Symbol;Acc:MGI:88274]	38.96	32	32	60	906	100.044	6.22705	0.977483	0.951632	0.966579	1.03403	0.972583	0.980461	0.997088	1.01004	1.04133	1.05984	1.00832	1.02332	0.958116	0.0474342	Ctnna1								0.905873	-0.142619	Kin
ENSMUSP00000107592	heterogeneous nuclear ribonucleoprotein A3	Hnrnpa3	pep chromosome:GRCm38:2:75659280:75666121:1 gene:ENSMUSG00000059005.13 transcript:ENSMUST00000111961.7 gene_biotype:protein_coding transcript_biotype:protein_coding gene_symbol:Hnrnpa3 description:heterogeneous nuclear ribonucleoprotein A3 [Source:MGI Symbol;Acc:MGI:1917171]	54.4	4	22	81	318	34.4545	9.1001	0.980592	0.918598	0.909802	1.01532	0.938207	0.952504	1.05029	0.988249	1.04864	1.07632	1.05972	1.04464	0.9118	0.00600246	Hnrnpa3								1.31579	0.395929	Ubash3a
ENSMUSP00000040140	lectin, mannose-binding, 1	Lman1	pep chromosome:GRCm38:18:65980754:66002637:-1 gene:ENSMUSG00000041891.15 transcript:ENSMUST00000048260.13 gene_biotype:protein_coding transcript_biotype:protein_coding gene_symbol:Lman1 description:lectin, mannose-binding, 1 [Source:MGI Symbol;Acc:MGI:1917611]	45.45	26	27	103	517	57.7529	6.34131	1.02028	1.05617	1.06377	1.06346	1.09577	1.05989	0.979504	0.89709	0.912283	0.930017	0.988814	0.941542	1.1257	0.000631347	Lman1								1.20877	0.273541	Edem2
ENSMUSP00000037259	flavin containing monooxygenase 1	Fmo1	pep chromosome:GRCm38:1:162829561:162866610:-1 gene:ENSMUSG00000040181.14 transcript:ENSMUST00000046049.13 gene_biotype:protein_coding transcript_biotype:protein_coding gene_symbol:Fmo1 description:flavin containing monooxygenase 1 [Source:MGI Symbol;Acc:MGI:1310002]	37.97	21	21	71	532	59.876	8.47021	0.915792	0.945818	0.811317	0.878415	0.988379	0.907944	1.0684	1.14836	1.14987	1.03566	1.01314	1.08309	0.838293	0.00286785	Fmo1								#VALUE!	#VALUE!	mmu_circ_0015634
ENSMUSP00000025486	lamin B1	Lmnb1	pep chromosome:GRCm38:18:56707813:56753424:1 gene:ENSMUSG00000024590.8 transcript:ENSMUST00000025486.8 gene_biotype:protein_coding transcript_biotype:protein_coding gene_symbol:Lmnb1 description:lamin B1 [Source:MGI Symbol;Acc:MGI:96795]	51.53	32	37	95	588	66.7448	5.16064	0.922462	0.890966	0.90322	0.97693	0.951265	0.928968	1.06287	1.10605	1.10733	1.10471	0.994104	1.07501	0.864148	0.000632036	Lmnb1								#VALUE!	#VALUE!	mmu_circ_0013146
ENSMUSP00000028167	glycerol phosphate dehydrogenase 2, mitochondrial	Gpd2	pep chromosome:GRCm38:2:57238382:57370719:1 gene:ENSMUSG00000026827.12 transcript:ENSMUST00000028167.2 gene_biotype:protein_coding transcript_biotype:protein_coding gene_symbol:Gpd2 description:glycerol phosphate dehydrogenase 2, mitochondrial [Source:MGI Symbol;Acc:MGI:99778]	47.46	33	33	68	727	80.9025	6.60986	0.894175	0.929389	0.925557	0.995416	0.968126	0.942532	0.995791	1.06888	1.09808	1.06545	1.05145	1.05593	0.892609	0.00165676	Gpd2								1.0076	0.0109173	Rab22a
ENSMUSP00000027153	acyl-Coenzyme A dehydrogenase, long-chain	Acadl	pep chromosome:GRCm38:1:66830839:66863277:-1 gene:ENSMUSG00000026003.5 transcript:ENSMUST00000027153.5 gene_biotype:protein_coding transcript_biotype:protein_coding gene_symbol:Acadl description:acyl-Coenzyme A dehydrogenase, long-chain [Source:MGI Symbol;Acc:MGI:87866]	36.98	22	22	91	430	47.8665	8.14795	0.930228	0.926899	0.860401	0.968021	0.995895	0.936289	1.03892	1.12291	1.10164	1.02534	1.08542	1.07485	0.871092	0.00152639	Acadl								1.07671	0.106631	Prelid1
ENSMUSP00000026196	glutamic-oxaloacetic transaminase 1, soluble	Got1	pep chromosome:GRCm38:19:43499752:43524605:-1 gene:ENSMUSG00000025190.13 transcript:ENSMUST00000026196.13 gene_biotype:protein_coding transcript_biotype:protein_coding gene_symbol:Got1 description:glutamic-oxaloacetic transaminase 1, soluble [Source:MGI Symbol;Acc:MGI:95791]	70.7	26	26	99	413	46.2185	7.13721	0.966474	0.962719	0.992365	0.877743	0.894551	0.938771	1.01212	1.01892	1.03622	1.08174	1.0578	1.04136	0.901484	0.00396926	Got1								1.04348	0.0614005	BGIG10090_42023
ENSMUSP00000030432	3-hydroxy-3-methylglutaryl-Coenzyme A lyase	Hmgcl	pep chromosome:GRCm38:4:135946448:135962617:1 gene:ENSMUSG00000028672.13 transcript:ENSMUST00000030432.7 gene_biotype:protein_coding transcript_biotype:protein_coding gene_symbol:Hmgcl description:3-hydroxy-3-methylglutaryl-Coenzyme A lyase [Source:MGI Symbol;Acc:MGI:96158]	51.38	15	15	66	325	34.2167	8.41162	0.911477	0.95253	0.915569	0.941591	1.00125	0.944484	1.00673	1.11758	1.11921	1.01749	1.03733	1.05967	0.891303	0.00437158	Hmgcl								1.03797	0.0537632	Mospd2
ENSMUSP00000043308	glycine-N-acyltransferase	Glyat	pep chromosome:GRCm38:19:12633308:12653249:1 gene:ENSMUSG00000063683.12 transcript:ENSMUST00000044976.11 gene_biotype:protein_coding transcript_biotype:protein_coding gene_symbol:Glyat description:glycine-N-acyltransferase [Source:MGI Symbol;Acc:MGI:2147502]	60.47	18	20	90	296	34.076	8.27979	0.995735	1.0672	1.04418	1.00984	1.07034	1.03746	0.983116	0.95777	0.951845	0.935932	1.03336	0.972404	1.0669	0.0209861	Glyat								#DIV/0!	#DIV/0!	Gm46308
ENSMUSP00000045606	3-hydroxyisobutyryl-Coenzyme A hydrolase	Hibch	pep chromosome:GRCm38:1:52845046:52920986:1 gene:ENSMUSG00000041426.12 transcript:ENSMUST00000044478.6 gene_biotype:protein_coding transcript_biotype:protein_coding gene_symbol:Hibch description:3-hydroxyisobutyryl-Coenzyme A hydrolase [Source:MGI Symbol;Acc:MGI:1923792]	50.65	19	19	53	385	43.0102	8.06006	0.952352	1.00706	0.995601	0.978288	1.01776	0.990212	1.03702	1.0346	1.0175	1.00086	1.03464	1.02492	0.966132	0.0325384	Hibch								1.03916	0.0554131	Nkap
ENSMUSP00000102147	ATP synthase, H+ transporting, mitochondrial F0 complex, subunit D	Atp5h	pep chromosome:GRCm38:11:115415689:115419917:-1 gene:ENSMUSG00000034566.10 transcript:ENSMUST00000106537.7 gene_biotype:protein_coding transcript_biotype:protein_coding gene_symbol:Atp5h description:ATP synthase, H+ transporting, mitochondrial F0 complex, subunit D [Source:MGI Symbol;Acc:MGI:1918929]	90.68	17	17	93	161	18.7376	5.69385	0.88961	0.946134	0.923572	0.942571	1.0096	0.942298	1.05468	1.10271	1.07931	1.02503	1.08756	1.06986	0.88077	0.000690364	Atp5h								1.07616	0.105896	Pald1
ENSMUSP00000140907	fibronectin 1	Fn1	pep chromosome:GRCm38:1:71585523:71653172:-1 gene:ENSMUSG00000026193.15 transcript:ENSMUST00000188674.6 gene_biotype:protein_coding transcript_biotype:protein_coding gene_symbol:Fn1 description:fibronectin 1 [Source:MGI Symbol;Acc:MGI:95566]	26.52	46	46	87	2266	249.396	5.8208	1.09488	1.08141	1.10755	0.962832	1.02911	1.05516	0.93843	0.955989	1.01178	0.928496	0.924102	0.951759	1.10864	0.0104337	Fn1								1.83333	0.874469	Gm609
ENSMUSP00000023210	cytochrome c-1	Cyc1	pep chromosome:GRCm38:15:76343523:76346260:1 gene:ENSMUSG00000022551.8 transcript:ENSMUST00000023210.7 gene_biotype:protein_coding transcript_biotype:protein_coding gene_symbol:Cyc1 description:cytochrome c-1 [Source:MGI Symbol;Acc:MGI:1913695]	42.77	10	10	79	325	35.3049	9.15869	0.965493	0.9433	0.937433	0.971124	1.0019	0.963851	1.02076	1.05656	0.998273	1.0196	1.08307	1.03565	0.930671	0.00532733	Cyc1								#VALUE!	#VALUE!	mmu_circ_0012866
ENSMUSP00000084572	valyl-tRNA synthetase	Vars	pep chromosome:GRCm38:17:35000987:35016322:1 gene:ENSMUSG00000007029.16 transcript:ENSMUST00000087315.13 gene_biotype:protein_coding transcript_biotype:protein_coding gene_symbol:Vars description:valyl-tRNA synthetase [Source:MGI Symbol;Acc:MGI:90675]	37.29	41	41	79	1263	140.127	7.76709	0.994765	0.994825	0.965992	0.967374	0.989047	0.9824	0.986236	1.03489	1.02962	1.01285	0.991516	1.01102	0.971691	0.0407965	Vars								1.3065	0.385702	Eef1e1
ENSMUSP00000103007	isocitrate dehydrogenase 2 (NADP+), mitochondrial	Idh2	pep chromosome:GRCm38:7:80094846:80115392:-1 gene:ENSMUSG00000030541.16 transcript:ENSMUST00000107384.9 gene_biotype:protein_coding transcript_biotype:protein_coding gene_symbol:Idh2 description:isocitrate dehydrogenase 2 (NADP+), mitochondrial [Source:MGI Symbol;Acc:MGI:96414]	42.92	23	24	85	452	50.8739	8.68994	0.932046	0.928977	0.893719	0.882945	0.929395	0.913416	1.01223	1.147	1.18279	1.04497	1.06194	1.08979	0.83816	0.000808422	Idh2								0.5625	-0.830075	Gm31374
ENSMUSP00000004232	alcohol dehydrogenase 1 (class I)	Adh1	pep chromosome:GRCm38:3:138277494:138290698:1 gene:ENSMUSG00000074207.10 transcript:ENSMUST00000004232.9 gene_biotype:protein_coding transcript_biotype:protein_coding gene_symbol:Adh1 description:alcohol dehydrogenase 1 (class I) [Source:MGI Symbol;Acc:MGI:87921]	37.33	15	15	98	375	39.7456	8.104	0.980138	0.983197	0.886367	0.902926	0.969045	0.944335	0.969161	1.18053	1.12924	0.996558	1.01297	1.05769	0.892825	0.0389512	Adh1								0.99116	-0.0128106	Nosip
ENSMUSP00000063390	interferon inducible GTPase 1	Iigp1	pep chromosome:GRCm38:18:60376029:60392627:1 gene:ENSMUSG00000054072.11 transcript:ENSMUST00000066912.11 gene_biotype:protein_coding transcript_biotype:protein_coding gene_symbol:Iigp1 description:interferon inducible GTPase 1 [Source:MGI Symbol;Acc:MGI:1926259]	42.13	12	14	43	413	47.5415	6.32861	1.11836	0.989613	1.14105	1.18082	1.09975	1.10592	0.868111	1.10971	0.986624	0.889656	0.76501	0.923823	1.19711	0.0255835	Iigp1								1.04282	0.060497	Zfp426
ENSMUSP00000027438	nucleolin	Ncl	pep chromosome:GRCm38:1:86344719:86359400:-1 gene:ENSMUSG00000026234.12 transcript:ENSMUST00000027438.7 gene_biotype:protein_coding transcript_biotype:protein_coding gene_symbol:Ncl description:nucleolin [Source:MGI Symbol;Acc:MGI:97286]	48.94	48	48	116	707	76.6768	4.75439	0.948367	0.970464	1.01167	1.00859	0.969569	0.981731	1.00917	1.03638	1.0524	1.02438	1.0029	1.02505	0.957744	0.0215352	Ncl								0.958333	-0.0614005	BGIG10090_47346
ENSMUSP00000065113	succinate-CoA ligase, GDP-forming, alpha subunit	Suclg1	pep chromosome:GRCm38:6:73248382:73276911:1 gene:ENSMUSG00000052738.14 transcript:ENSMUST00000064740.8 gene_biotype:protein_coding transcript_biotype:protein_coding gene_symbol:Suclg1 description:succinate-CoA ligase, GDP-forming, alpha subunit [Source:MGI Symbol;Acc:MGI:1927234]	38.15	14	14	76	346	36.132	9.39307	0.862961	0.979989	0.967548	0.931528	0.948006	0.938006	1.05027	1.10706	1.11538	1.02589	1.04568	1.06886	0.877579	0.00132745	Suclg1								#DIV/0!	#DIV/0!	Gm20501
ENSMUSP00000003681	SEC14-like lipid binding 2	Sec14l2	pep chromosome:GRCm38:11:4097039:4118831:-1 gene:ENSMUSG00000003585.13 transcript:ENSMUST00000003681.7 gene_biotype:protein_coding transcript_biotype:protein_coding gene_symbol:Sec14l2 description:SEC14-like lipid binding 2 [Source:MGI Symbol;Acc:MGI:1915065]	44.91	20	21	78	403	46.2706	7.10791	0.888756	0.978532	0.895043	0.918269	0.997529	0.935626	1.03602	1.15627	1.09019	0.978331	1.05951	1.06406	0.879295	0.00825464	Sec14l2								2.4734	1.3065	BGIG10090_40158
ENSMUSP00000001242	DNA segment, Chr 10, Johns Hopkins University 81 expressed	D10Jhu81e	pep chromosome:GRCm38:10:78162066:78169782:-1 gene:ENSMUSG00000053329.7 transcript:ENSMUST00000001242.8 gene_biotype:protein_coding transcript_biotype:protein_coding gene_symbol:D10Jhu81e description:DNA segment, Chr 10, Johns Hopkins University 81 expressed [Source:MGI Symbol;Acc:MGI:1351861]	45.86	11	11	50	266	28.0728	8.77783	0.965053	0.998785	0.975794	0.944955	0.932419	0.963401	1.02023	1.03125	1.05729	1.03877	1.03161	1.03583	0.930077	0.000569051	D10Jhu81e								0	#NUM!	BGIG10090_39951
ENSMUSP00000025833	3'-phosphoadenosine 5'-phosphosulfate synthase 2	Papss2	pep chromosome:GRCm38:19:32620005:32667187:1 gene:ENSMUSG00000024899.6 transcript:ENSMUST00000025833.6 gene_biotype:protein_coding transcript_biotype:protein_coding gene_symbol:Papss2 description:3'-phosphoadenosine 5'-phosphosulfate synthase 2 [Source:MGI Symbol;Acc:MGI:1330223]	46.54	27	30	93	621	70.3059	7.57666	0.996669	0.938645	0.878678	0.938585	1.04742	0.959999	1.03884	1.07493	1.01937	1.01384	1.049	1.03919	0.923791	0.03289	Papss2								1.56579	0.64689	Gm32856
ENSMUSP00000026538	enoyl Coenzyme A hydratase, short chain, 1, mitochondrial	Echs1	pep chromosome:GRCm38:7:140105710:140116476:-1 gene:ENSMUSG00000025465.13 transcript:ENSMUST00000026538.12 gene_biotype:protein_coding transcript_biotype:protein_coding gene_symbol:Echs1 description:enoyl Coenzyme A hydratase, short chain, 1, mitochondrial [Source:MGI Symbol;Acc:MGI:2136460]	49.66	17	17	86	290	31.4542	8.48486	0.976627	0.981572	0.989162	0.987083	1.01444	0.989777	1.00791	1.02596	1.0308	1.00131	1.00917	1.01503	0.975122	0.0193434	Echs1								1.35023	0.433206	Zfp108
ENSMUSP00000037131	glycine cleavage system protein H (aminomethyl carrier)	Gcsh	pep chromosome:GRCm38:8:116981810:116993537:-1 gene:ENSMUSG00000034424.5 transcript:ENSMUST00000040484.5 gene_biotype:protein_coding transcript_biotype:protein_coding gene_symbol:Gcsh description:glycine cleavage system protein H (aminomethyl carrier) [Source:MGI Symbol;Acc:MGI:1915383]	17.65	2	2	24	170	18.6253	4.75439	0.963169	0.967071	0.964872	0.932556	0.953214	0.956176	1.0178	1.06982	1.07851	1.07297	1.02171	1.05216	0.908774	0.0001875	Gcsh								1.22222	0.289507	Gm35587
ENSMUSP00000038914	kynurenine 3-monooxygenase (kynurenine 3-hydroxylase)	Kmo	pep chromosome:GRCm38:1:175631996:175660853:1 gene:ENSMUSG00000039783.15 transcript:ENSMUST00000040250.14 gene_biotype:protein_coding transcript_biotype:protein_coding gene_symbol:Kmo description:kynurenine 3-monooxygenase (kynurenine 3-hydroxylase) [Source:MGI Symbol;Acc:MGI:2138151]	37.58	21	21	63	479	54.4957	8.88037	1.0044	1.06483	1.07111	0.980623	1.02968	1.03013	0.941591	0.946441	0.979787	0.98538	0.997531	0.970146	1.06183	0.0193377	Kmo								1.04337	0.0612472	Slc35c1
ENSMUSP00000012348	glutathione S-transferase, mu 2	Gstm2	pep chromosome:GRCm38:3:107981702:107986453:-1 gene:ENSMUSG00000040562.12 transcript:ENSMUST00000012348.8 gene_biotype:protein_coding transcript_biotype:protein_coding gene_symbol:Gstm2 description:glutathione S-transferase, mu 2 [Source:MGI Symbol;Acc:MGI:95861]	74.77	10	21	80	218	25.7	7.38623	1.00548	1.01006	0.900481	0.874437	1.01408	0.96091	1.00872	1.02986	1.05622	1.02864	1.08875	1.04244	0.92179	0.0400479	Gstm2								1	0	Zfp367
ENSMUSP00000029610	hydroxyacyl-Coenzyme A dehydrogenase	Hadh	pep chromosome:GRCm38:3:131233419:131272101:-1 gene:ENSMUSG00000027984.8 transcript:ENSMUST00000029610.8 gene_biotype:protein_coding transcript_biotype:protein_coding gene_symbol:Hadh description:hydroxyacyl-Coenzyme A dehydrogenase [Source:MGI Symbol;Acc:MGI:96009]	60.83	21	21	101	314	34.4419	8.646	0.935282	0.985349	0.922911	0.950346	1.01981	0.96274	1.03336	1.07844	1.08524	1.03017	1.01896	1.04923	0.917564	0.0046798	Hadh								0.885135	-0.17603	Lck
ENSMUSP00000025778	glycine decarboxylase	Gldc	pep chromosome:GRCm38:19:30098449:30175418:-1 gene:ENSMUSG00000024827.9 transcript:ENSMUST00000025778.7 gene_biotype:protein_coding transcript_biotype:protein_coding gene_symbol:Gldc description:glycine decarboxylase [Source:MGI Symbol;Acc:MGI:1341155]	26.83	27	28	74	1025	113.195	7.56201	0.967793	0.92421	0.899301	0.985666	1.04407	0.964208	1.06017	1.01686	1.02857	1.03756	1.09703	1.04804	0.920012	0.0197848	Gldc								0	#NUM!	BGIG10090_35436
ENSMUSP00000060346	dihydrolipoamide S-succinyltransferase (E2 component of 2-oxo-glutarate complex)	Dlst	pep chromosome:GRCm38:12:85110833:85134088:1 gene:ENSMUSG00000004789.10 transcript:ENSMUST00000053811.9 gene_biotype:protein_coding transcript_biotype:protein_coding gene_symbol:Dlst description:dihydrolipoamide S-succinyltransferase (E2 component of 2-oxo-glutarate complex) [Source:MGI Symbol;Acc:MGI:1926170]	33.7	14	14	61	454	48.9635	8.95361	0.895121	0.981736	0.981056	0.990668	1.01721	0.973157	1.03302	1.03337	1.04835	1.01808	1.05976	1.03852	0.937065	0.0170798	Dlst								1.67532	0.744441	Zkscan4
ENSMUSP00000102633	hydroxy-delta-5-steroid dehydrogenase, 3 beta- and steroid delta-isomerase 3	Hsd3b3	pep chromosome:GRCm38:3:98741524:98763053:-1 gene:ENSMUSG00000062410.14 transcript:ENSMUST00000107019.7 gene_biotype:protein_coding transcript_biotype:protein_coding gene_symbol:Hsd3b3 description:hydroxy-delta-5-steroid dehydrogenase, 3 beta- and steroid delta-isomerase 3 [Source:MGI Symbol;Acc:MGI:96235]	38.34	11	12	28	373	42.0047	7.97217	1.00294	1.11352	1.11911	1.04249	1.06279	1.06817	0.974264	0.893924	0.882926	0.95095	0.978839	0.936181	1.14099	0.00217935	Hsd3b3								#VALUE!	#VALUE!	mmu_circ_0012198
ENSMUSP00000106481	dihydrolipoamide dehydrogenase	Dld	pep chromosome:GRCm38:12:31331277:31351453:-1 gene:ENSMUSG00000020664.10 transcript:ENSMUST00000110857.4 gene_biotype:protein_coding transcript_biotype:protein_coding gene_symbol:Dld description:dihydrolipoamide dehydrogenase [Source:MGI Symbol;Acc:MGI:107450]	40.08	19	19	73	509	54.2382	7.89893	0.920635	0.967821	0.960974	1.00183	1.00381	0.971014	1.03208	1.03027	1.05673	1.036	1.06927	1.04487	0.929316	0.00257159	Dld								1.15296	0.205338	Dcn
ENSMUSP00000006137	TNF receptor-associated protein 1	Trap1	pep chromosome:GRCm38:16:4039971:4077827:-1 gene:ENSMUSG00000005981.11 transcript:ENSMUST00000006137.8 gene_biotype:protein_coding transcript_biotype:protein_coding gene_symbol:Trap1 description:TNF receptor-associated protein 1 [Source:MGI Symbol;Acc:MGI:1915265]	50.14	31	32	78	706	80.1585	6.68311	0.895062	0.995531	0.982293	0.927854	0.97756	0.95566	1.0316	1.03076	1.05993	1.03859	1.08341	1.04886	0.911144	0.00251687	Trap1								0.817061	-0.291484	Pdk1
ENSMUSP00000020637	calnexin	Canx	pep chromosome:GRCm38:11:50294467:50325673:-1 gene:ENSMUSG00000020368.15 transcript:ENSMUST00000020637.8 gene_biotype:protein_coding transcript_biotype:protein_coding gene_symbol:Canx description:calnexin [Source:MGI Symbol;Acc:MGI:88261]	46.87	34	34	122	591	67.2357	4.64014	1.0177	1.1121	1.07475	0.991919	1.04117	1.04753	0.972699	0.992766	0.941677	0.901673	1.00062	0.961888	1.08903	0.0152913	Canx								0.886186	-0.174319	Pcif1
ENSMUSP00000055743	thiosulfate sulfurtransferase, mitochondrial	Tst	pep chromosome:GRCm38:15:78399556:78405907:-1 gene:ENSMUSG00000044986.10 transcript:ENSMUST00000058659.8 gene_biotype:protein_coding transcript_biotype:protein_coding gene_symbol:Tst description:thiosulfate sulfurtransferase, mitochondrial [Source:MGI Symbol;Acc:MGI:98852]	51.18	17	17	86	297	33.4448	7.85498	0.988531	0.984438	0.981624	0.885174	0.976417	0.963237	1.0108	1.07805	1.0547	1.01851	1.02436	1.03728	0.928614	0.0131043	Tst								0	#NUM!	4933433H22Rik
ENSMUSP00000030623	splicing factor proline/glutamine rich (polypyrimidine tract binding protein associated)	Sfpq	pep chromosome:GRCm38:4:127021324:127031236:1 gene:ENSMUSG00000028820.13 transcript:ENSMUST00000030623.7 gene_biotype:protein_coding transcript_biotype:protein_coding gene_symbol:Sfpq description:splicing factor proline/glutamine rich (polypyrimidine tract binding protein associated) [Source:MGI Symbol;Acc:MGI:1918764]	39.63	25	27	63	699	75.3943	9.43701	0.971217	0.940399	0.965273	0.998052	0.968251	0.968638	1.02076	1.04218	1.10402	1.0318	0.989074	1.03757	0.933567	0.0110405	Sfpq								0.4	-1.32193	9330198N18Rik
ENSMUSP00000020886	nicotinamide phosphoribosyltransferase	Nampt	pep chromosome:GRCm38:12:32820335:32853349:1 gene:ENSMUSG00000020572.8 transcript:ENSMUST00000020886.8 gene_biotype:protein_coding transcript_biotype:protein_coding gene_symbol:Nampt description:nicotinamide phosphoribosyltransferase [Source:MGI Symbol;Acc:MGI:1929865]	32.18	17	17	47	491	55.4125	7.15186	0.956894	0.898057	0.85559	0.991486	0.919505	0.924306	1.10489	1.05577	1.07172	1.10021	1.00297	1.06711	0.866174	0.0013774	Nampt								0.704724	-0.504869	Scrn1
ENSMUSP00000034136	glutamic pyruvate transaminase (alanine aminotransferase) 2	Gpt2	pep chromosome:GRCm38:8:85492576:85527560:1 gene:ENSMUSG00000031700.11 transcript:ENSMUST00000034136.11 gene_biotype:protein_coding transcript_biotype:protein_coding gene_symbol:Gpt2 description:glutamic pyruvate transaminase (alanine aminotransferase) 2 [Source:MGI Symbol;Acc:MGI:1915391]	28.16	12	13	50	522	57.9065	8.00146	0.918045	0.985625	0.975503	0.959673	0.947995	0.957368	1.06984	0.966181	1.03387	1.05822	1.07714	1.04105	0.919618	0.00705576	Gpt2								1.19786	0.26046	Slc35f2
ENSMUSP00000030547	perlecan (heparan sulfate proteoglycan 2)	Hspg2	pep chromosome:GRCm38:4:137468769:137570630:1 gene:ENSMUSG00000028763.17 transcript:ENSMUST00000030547.14 gene_biotype:protein_coding transcript_biotype:protein_coding gene_symbol:Hspg2 description:perlecan (heparan sulfate proteoglycan 2) [Source:MGI Symbol;Acc:MGI:96257]	13.05	46	46	92	4375	468.725	6.48096	1.00414	0.951882	0.961098	1.02616	0.99061	0.986777	1.05682	1.04495	1.03874	1.00137	1.01207	1.03079	0.957302	0.0335295	Hspg2								0.958528	-0.0611079	Cyp4a14
ENSMUSP00000034276	cytochrome c oxidase subunit 4I1	Cox4i1	pep chromosome:GRCm38:8:120668222:120674207:1 gene:ENSMUSG00000031818.12 transcript:ENSMUST00000034276.12 gene_biotype:protein_coding transcript_biotype:protein_coding gene_symbol:Cox4i1 description:cytochrome c oxidase subunit 4I1 [Source:MGI Symbol;Acc:MGI:88473]	63.31	14	14	81	169	19.5179	9.23193	0.934167	1.01459	1.01552	0.933526	0.972723	0.974105	1.00408	1.02747	1.02649	1.02728	1.02622	1.02231	0.952849	0.0329239	Cox4i1								1.25373	0.326228	Prmt2
ENSMUSP00000013737	NADH:ubiquinone oxidoreductase core subunit S2	Ndufs2	pep chromosome:GRCm38:1:171234853:171247122:-1 gene:ENSMUSG00000013593.12 transcript:ENSMUST00000013737.12 gene_biotype:protein_coding transcript_biotype:protein_coding gene_symbol:Ndufs2 description:NADH:ubiquinone oxidoreductase core subunit S2 [Source:MGI Symbol;Acc:MGI:2385112]	45.79	18	18	56	463	52.5917	6.99072	0.959562	0.953527	0.968514	0.993704	1.00866	0.976793	1.00281	1.0141	0.987522	1.01261	1.04244	1.0119	0.965309	0.0347603	Ndufs2								0.843854	-0.244935	Trib3
ENSMUSP00000034049	solute carrier family 25 (mitochondrial carrier, adenine nucleotide translocator), member 4	Slc25a4	pep chromosome:GRCm38:8:46206797:46211284:-1 gene:ENSMUSG00000031633.4 transcript:ENSMUST00000034049.4 gene_biotype:protein_coding transcript_biotype:protein_coding gene_symbol:Slc25a4 description:solute carrier family 25 (mitochondrial carrier, adenine nucleotide translocator), member 4 [Source:MGI Symbol;Acc:MGI:1353495]	34.56	2	12	88	298	32.8831	9.71533	1.04342	0.966588	0.94555	0.904466	0.853397	0.942685	1.11817	1.05802	1.01205	1.07495	1.07275	1.06719	0.883336	0.00863491	Slc25a4								0.490909	-1.02647	Dbil5
ENSMUSP00000134734	heterogeneous nuclear ribonucleoprotein L	Hnrnpl	pep chromosome:GRCm38:7:28810937:28822240:1 gene:ENSMUSG00000015165.16 transcript:ENSMUST00000174477.7 gene_biotype:protein_coding transcript_biotype:protein_coding gene_symbol:Hnrnpl description:heterogeneous nuclear ribonucleoprotein L [Source:MGI Symbol;Acc:MGI:104816]	40.16	17	17	49	615	66.8897	8.17725	0.993371	0.93555	0.935052	1.01663	0.937803	0.963682	1.03076	1.09801	1.08545	1.02658	1.00205	1.04857	0.919043	0.00987311	Hnrnpl								0.672897	-0.571542	Hectd2os
ENSMUSP00000023599	eukaryotic translation initiation factor 4A2	Eif4a2	pep chromosome:GRCm38:16:23107444:23113947:1 gene:ENSMUSG00000022884.15 transcript:ENSMUST00000023599.12 gene_biotype:protein_coding transcript_biotype:protein_coding gene_symbol:Eif4a2 description:eukaryotic translation initiation factor 4A2 [Source:MGI Symbol;Acc:MGI:106906]	51.35	9	24	70	407	46.3728	5.47803	1.04872	1.11728	1.04779	0.9779	1.05927	1.05019	0.995179	0.936757	0.915367	0.943834	1.0563	0.969487	1.08325	0.0433798	Eif4a2								1.21475	0.280658	Gm30012
ENSMUSP00000112664	aldo-keto reductase family 1, member C14	Akr1c14	pep chromosome:GRCm38:13:4049011:4090688:1 gene:ENSMUSG00000033715.15 transcript:ENSMUST00000118717.9 gene_biotype:protein_coding transcript_biotype:protein_coding gene_symbol:Akr1c14 description:aldo-keto reductase family 1, member C14 [Source:MGI Symbol;Acc:MGI:2145458]	52.32	16	19	71	323	37.165	7.1958	0.809579	0.994536	0.845394	0.997602	1.00575	0.930573	1.04564	1.1767	1.10201	0.972134	1.09737	1.07877	0.862623	0.0259745	Akr1c14								#VALUE!	#VALUE!	mmu_circ_0014570
ENSMUSP00000031897	glutathione S-transferase kappa 1	Gstk1	pep chromosome:GRCm38:6:42245935:42250441:1 gene:ENSMUSG00000029864.7 transcript:ENSMUST00000031897.7 gene_biotype:protein_coding transcript_biotype:protein_coding gene_symbol:Gstk1 description:glutathione S-transferase kappa 1 [Source:MGI Symbol;Acc:MGI:1923513]	74.34	16	17	52	226	25.6873	8.88037	0.972375	0.988907	0.927894	0.979445	1.00826	0.975377	0.991689	1.0506	1.04038	1.02949	1.03292	1.02902	0.947873	0.0122331	Gstk1								1.02817	0.0400774	BGIG10090_47384
ENSMUSP00000020315	cullin associated and neddylation disassociated 1	Cand1	pep chromosome:GRCm38:10:119199255:119240055:-1 gene:ENSMUSG00000020114.12 transcript:ENSMUST00000020315.12 gene_biotype:protein_coding transcript_biotype:protein_coding gene_symbol:Cand1 description:cullin associated and neddylation disassociated 1 [Source:MGI Symbol;Acc:MGI:1261820]	27.97	35	35	73	1230	136.245	5.78271	1.01529	1.01086	1.01226	1.05099	1.036	1.02508	0.98328	1.00014	0.983873	0.964956	1.01148	0.988746	1.03675	0.0119247	Cand1								1.16596	0.221516	Mrpl28
ENSMUSP00000018449	pre-mRNA processing factor 8	Prpf8	pep chromosome:GRCm38:11:75486816:75509447:1 gene:ENSMUSG00000020850.14 transcript:ENSMUST00000018449.10 gene_biotype:protein_coding transcript_biotype:protein_coding gene_symbol:Prpf8 description:pre-mRNA processing factor 8 [Source:MGI Symbol;Acc:MGI:2179381]	19.1	45	45	66	2335	273.443	8.83643	0.990967	0.939538	0.974392	1.01036	0.974586	0.977969	1.02152	1.00548	1.03878	1.03817	1.02499	1.02579	0.953382	0.0066943	Prpf8								0.931442	-0.102462	Dpp4
ENSMUSP00000030169	stomatin (Epb7.2)-like 2	Stoml2	pep chromosome:GRCm38:4:43027690:43031710:-1 gene:ENSMUSG00000028455.15 transcript:ENSMUST00000030169.14 gene_biotype:protein_coding transcript_biotype:protein_coding gene_symbol:Stoml2 description:stomatin (Epb7.2)-like 2 [Source:MGI Symbol;Acc:MGI:1913842]	45.89	16	16	37	353	38.3612	8.86572	0.951219	0.959486	0.946818	0.976637	0.981036	0.963039	1.05743	0.95558	1.04025	1.05046	1.04109	1.02896	0.935933	0.0104435	Stoml2								0.968379	-0.0463556	Cops7b
ENSMUSP00000034234	coenzyme Q9	Coq9	pep chromosome:GRCm38:8:94838321:94854895:1 gene:ENSMUSG00000031782.15 transcript:ENSMUST00000034234.14 gene_biotype:protein_coding transcript_biotype:protein_coding gene_symbol:Coq9 description:coenzyme Q9 [Source:MGI Symbol;Acc:MGI:1915164]	36.74	9	9	32	313	35.0605	5.92236	0.879623	0.948305	0.889883	0.92873	0.943159	0.91794	1.0894	1.11234	1.09475	1.03445	1.0566	1.07751	0.851911	4.20438e-05	Coq9								#VALUE!	#VALUE!	mmu_circ_0015345
ENSMUSP00000098041	kinesin family member 13B	Kif13b	pep chromosome:GRCm38:14:64652531:64806296:1 gene:ENSMUSG00000060012.9 transcript:ENSMUST00000100473.4 gene_biotype:protein_coding transcript_biotype:protein_coding gene_symbol:Kif13b description:kinesin family member 13B [Source:MGI Symbol;Acc:MGI:1098265]	27.08	46	49	75	1843	204.449	5.79541	0.968275	1.00752	0.984459	0.941606	0.968005	0.973973	1.00376	1.03424	1.04142	1.02879	0.993118	1.02027	0.954627	0.0118291	Kif13b								1.026	0.0370349	Gm38495
ENSMUSP00000115062	desmoplakin	Dsp	pep chromosome:GRCm38:13:38151294:38198577:1 gene:ENSMUSG00000054889.10 transcript:ENSMUST00000124830.2 gene_biotype:protein_coding transcript_biotype:protein_coding gene_symbol:Dsp description:desmoplakin [Source:MGI Symbol;Acc:MGI:109611]	18	62	63	86	2883	332.706	6.80029	1.01749	0.948401	0.924194	0.944894	0.976338	0.962263	1.01553	1.06349	1.07522	1.06074	0.992043	1.0414	0.924006	0.00823571	Dsp								0.333333	-1.58496	Klra7
ENSMUSP00000021993	ubiquinol-cytochrome c reductase binding protein	Uqcrb	pep chromosome:GRCm38:13:66900617:66905378:-1 gene:ENSMUSG00000021520.4 transcript:ENSMUST00000021993.4 gene_biotype:protein_coding transcript_biotype:protein_coding gene_symbol:Uqcrb description:ubiquinol-cytochrome c reductase binding protein [Source:MGI Symbol;Acc:MGI:1914780]	85.59	17	17	78	111	13.5529	9.11475	0.908873	0.978493	0.972593	0.957486	0.96667	0.956823	1.08394	1.04033	1.02212	1.01194	1.08732	1.04913	0.912016	0.00170436	Uqcrb								1.53556	0.618769	Abcc1
ENSMUSP00000063416	acyl-CoA synthetase medium-chain family member 5	Acsm5	pep chromosome:GRCm38:7:119526208:119543793:1 gene:ENSMUSG00000030972.6 transcript:ENSMUST00000066465.2 gene_biotype:protein_coding transcript_biotype:protein_coding gene_symbol:Acsm5 description:acyl-CoA synthetase medium-chain family member 5 [Source:MGI Symbol;Acc:MGI:2444086]	35.29	16	17	50	578	64.2876	7.72314	0.903911	0.973042	0.911629	1.01302	1.03576	0.967472	1.05133	1.05116	1.06442	1.03077	1.04216	1.04797	0.92319	0.0174809	Acsm5								0.6	-0.736966	BGIG10090_41707
ENSMUSP00000070564	nicotinamide nucleotide transhydrogenase	Nnt	pep chromosome:GRCm38:13:119335448:119408997:-1 gene:ENSMUSG00000025453.18 transcript:ENSMUST00000069902.12 gene_biotype:protein_coding transcript_biotype:protein_coding gene_symbol:Nnt description:nicotinamide nucleotide transhydrogenase [Source:MGI Symbol;Acc:MGI:109279]	33.98	23	23	48	721	75.8117	7.97217	0.783091	0.756906	0.983811	1.00986	1.05647	0.918027	1.11998	1.07126	1.14875	1.13384	1.01855	1.09847	0.835729	0.0258999	Nnt								1	0	Gm30977
ENSMUSP00000111117	eukaryotic translation initiation factor 4, gamma 1	Eif4g1	pep chromosome:GRCm38:16:20672823:20692884:1 gene:ENSMUSG00000045983.16 transcript:ENSMUST00000115457.7 gene_biotype:protein_coding transcript_biotype:protein_coding gene_symbol:Eif4g1 description:eukaryotic translation initiation factor 4, gamma 1 [Source:MGI Symbol;Acc:MGI:2384784]	27.04	1	43	87	1553	171.178	5.33838	1.09783	1.11768	1.11176	1.11411	1.02559	1.09339	0.888661	0.946637	0.8595	0.925768	0.976845	0.919482	1.18914	0.000200539	Eif4g1								1.30306	0.381909	Tmem267
ENSMUSP00000023677	ATP synthase, H+ transporting, mitochondrial F1 complex, O subunit	Atp5o	pep chromosome:GRCm38:16:91925214:91931687:-1 gene:ENSMUSG00000022956.11 transcript:ENSMUST00000023677.9 gene_biotype:protein_coding transcript_biotype:protein_coding gene_symbol:Atp5o description:ATP synthase, H+ transporting, mitochondrial F1 complex, O subunit [Source:MGI Symbol;Acc:MGI:106341]	65.26	13	13	55	213	23.3487	9.99365	0.858033	0.931981	0.906332	0.948445	0.991469	0.927252	1.03588	1.08904	1.12532	1.04347	1.06334	1.07141	0.865451	0.00078539	Atp5o								2.58824	1.37197	Gm42337
ENSMUSP00000026576	transaldolase 1	Taldo1	pep chromosome:GRCm38:7:141392199:141402968:1 gene:ENSMUSG00000025503.5 transcript:ENSMUST00000026576.4 gene_biotype:protein_coding transcript_biotype:protein_coding gene_symbol:Taldo1 description:transaldolase 1 [Source:MGI Symbol;Acc:MGI:1274789]	45.99	22	22	85	337	37.3634	7.03467	0.968678	0.992434	0.9752	0.983057	0.96308	0.97649	1.00768	1.01057	1.05586	1.07386	0.976238	1.02484	0.952819	0.0302279	Taldo1								#DIV/0!	#DIV/0!	Gm46853
ENSMUSP00000083705	ribosomal protein, large, P0	Rplp0	pep chromosome:GRCm38:5:115559467:115563727:1 gene:ENSMUSG00000067274.10 transcript:ENSMUST00000086519.11 gene_biotype:protein_coding transcript_biotype:protein_coding gene_symbol:Rplp0 description:ribosomal protein, large, P0 [Source:MGI Symbol;Acc:MGI:1927636]	44.79	15	15	58	317	34.1948	6.25244	1.0087	1.05021	1.06801	0.975632	1.01498	1.0235	0.973131	0.969663	0.978848	0.988205	1.00348	0.982666	1.04156	0.0463456	Rplp0								1.26724	0.341691	Vmn1r58
ENSMUSP00000065252	catenin (cadherin associated protein), delta 1	Ctnnd1	pep chromosome:GRCm38:2:84600783:84650510:-1 gene:ENSMUSG00000034101.14 transcript:ENSMUST00000066177.9 gene_biotype:protein_coding transcript_biotype:protein_coding gene_symbol:Ctnnd1 description:catenin (cadherin associated protein), delta 1 [Source:MGI Symbol;Acc:MGI:105100]	33.7	1	28	54	911	101.681	6.94678	0.954534	0.919604	0.931096	1.03021	0.897322	0.946553	1.03137	1.06054	1.18261	1.03982	0.999386	1.06275	0.890667	0.0175247	Ctnnd1								1.05135	0.0722475	Zbtb14
ENSMUSP00000025904	peroxiredoxin 5	Prdx5	pep chromosome:GRCm38:19:6906706:6910106:-1 gene:ENSMUSG00000024953.16 transcript:ENSMUST00000025904.11 gene_biotype:protein_coding transcript_biotype:protein_coding gene_symbol:Prdx5 description:peroxiredoxin 5 [Source:MGI Symbol;Acc:MGI:1859821]	41.9	11	11	52	210	21.8835	8.85107	0.959931	1.10246	1.08776	1.05497	1.05077	1.05118	0.98417	0.952819	0.965305	0.912626	1.00103	0.96319	1.09135	0.016276	Prdx5								1.03132	0.0444919	Bri3bp
ENSMUSP00000027478	NADH:ubiquinone oxidoreductase subunit A10	Ndufa10	pep chromosome:GRCm38:1:92439010:92473860:-1 gene:ENSMUSG00000026260.12 transcript:ENSMUST00000027478.6 gene_biotype:protein_coding transcript_biotype:protein_coding gene_symbol:Ndufa10 description:NADH:ubiquinone oxidoreductase subunit A10 [Source:MGI Symbol;Acc:MGI:1914523]	52.68	19	19	52	355	40.5777	7.78174	0.937997	0.977786	0.997842	0.927807	0.967727	0.961832	0.998984	1.06771	1.05112	0.994122	1.08239	1.03887	0.925848	0.00827807	Ndufa10								1.03805	0.0538774	Saraf
ENSMUSP00000025918	stress-induced phosphoprotein 1	Stip1	pep chromosome:GRCm38:19:7020696:7040026:-1 gene:ENSMUSG00000024966.8 transcript:ENSMUST00000025918.7 gene_biotype:protein_coding transcript_biotype:protein_coding gene_symbol:Stip1 description:stress-induced phosphoprotein 1 [Source:MGI Symbol;Acc:MGI:109130]	59.48	41	41	83	543	62.5424	6.80029	0.956527	1.02052	0.980324	0.959027	0.96436	0.97615	1.00974	1.05808	1.04746	0.967984	1.05108	1.02687	0.950608	0.0397317	Stip1								0.938889	-0.0909737	Gm34574
ENSMUSP00000005826	citrate synthase	Cs	pep chromosome:GRCm38:10:128337734:128362479:1 gene:ENSMUSG00000005683.8 transcript:ENSMUST00000005826.8 gene_biotype:protein_coding transcript_biotype:protein_coding gene_symbol:Cs description:citrate synthase [Source:MGI Symbol;Acc:MGI:88529]	48.06	19	19	52	464	51.7034	8.57275	0.921985	0.991773	0.990705	0.960076	1.00881	0.974671	1.01712	1.02191	1.03643	1.01443	1.04275	1.02653	0.949479	0.0130096	Cs								0.755434	-0.404622	Me1
ENSMUSP00000071573	retinol dehydrogenase 16	Rdh16	pep chromosome:GRCm38:10:127801154:127815839:1 gene:ENSMUSG00000069456.4 transcript:ENSMUST00000071646.1 gene_biotype:protein_coding transcript_biotype:protein_coding gene_symbol:Rdh16 description:retinol dehydrogenase 16 [Source:MGI Symbol;Acc:MGI:1201375]	32.81	2	12	44	317	35.7206	9.11475	1.03722	1.09684	1.01066	1.03202	1.11419	1.05819	0.926959	0.882474	0.976824	0.998717	0.973202	0.951635	1.11197	0.00617582	Rdh16								1.46667	0.552541	BGIG10090_39657
ENSMUSP00000035804	mitochondrial amidoxime reducing component 1	Marc1	pep chromosome:GRCm38:1:184786767:184811197:-1 gene:ENSMUSG00000026621.13 transcript:ENSMUST00000048462.12 gene_biotype:protein_coding transcript_biotype:protein_coding gene_symbol:Marc1 description:mitochondrial amidoxime reducing component 1 [Source:MGI Symbol;Acc:MGI:1913362]	29.71	8	10	36	340	37.9546	8.5874	0.978056	0.974951	0.986427	0.924707	0.984721	0.969773	1.02953	1.06754	1.0074	1.03102	0.994596	1.02602	0.945182	0.0104599	Marc1								1.54167	0.624491	BGIG10090_43830
ENSMUSP00000028949	NSFL1 (p97) cofactor (p47)	Nsfl1c	pep chromosome:GRCm38:2:151494293:151511305:1 gene:ENSMUSG00000027455.16 transcript:ENSMUST00000028949.15 gene_biotype:protein_coding transcript_biotype:protein_coding gene_symbol:Nsfl1c description:NSFL1 (p97) cofactor (p47) [Source:MGI Symbol;Acc:MGI:3042273]	43.78	15	15	32	370	40.6854	5.14795	1.02404	1.05509	1.04807	1.02526	1.04605	1.0397	0.966198	0.985179	0.972518	0.95237	0.957051	0.966663	1.07556	2.80464e-05	Nsfl1c								0	#NUM!	BGIG10090_39917
ENSMUSP00000001716	D-dopachrome tautomerase	Ddt	pep chromosome:GRCm38:10:75771233:75773414:-1 gene:ENSMUSG00000001666.8 transcript:ENSMUST00000001716.7 gene_biotype:protein_coding transcript_biotype:protein_coding gene_symbol:Ddt description:D-dopachrome tautomerase [Source:MGI Symbol;Acc:MGI:1298381]	69.49	7	7	35	118	13.0688	6.53662	0.876376	0.962063	0.857672	0.97498	1.01012	0.936242	1.08097	1.1011	1.10359	0.982499	1.09197	1.07203	0.873338	0.00651826	Ddt								1.16362	0.21862	Snrpd1
ENSMUSP00000051222	ATP synthase, H+ transporting, mitochondrial F1F0 complex, subunit E	Atp5k	pep chromosome:GRCm38:5:108433244:108434448:-1 gene:ENSMUSG00000050856.16 transcript:ENSMUST00000049628.15 gene_biotype:protein_coding transcript_biotype:protein_coding gene_symbol:Atp5k description:ATP synthase, H+ transporting, mitochondrial F1F0 complex, subunit E [Source:MGI Symbol;Acc:MGI:106636]	81.69	8	9	45	71	8.23047	9.34912	0.930946	0.94255	0.926947	1.01997	0.972043	0.958491	1.04183	1.00831	1.0093	1.05903	1.10096	1.04389	0.918195	0.00810932	Atp5k								0.666667	-0.584963	Gm46559
ENSMUSP00000074238	heterogeneous nuclear ribonucleoprotein A/B	Hnrnpab	pep chromosome:GRCm38:11:51600100:51606847:-1 gene:ENSMUSG00000020358.17 transcript:ENSMUST00000074669.9 gene_biotype:protein_coding transcript_biotype:protein_coding gene_symbol:Hnrnpab description:heterogeneous nuclear ribonucleoprotein A/B [Source:MGI Symbol;Acc:MGI:1330294]	49.82	15	15	37	285	30.8123	7.91357	0.991014	0.990645	1.0108	0.971943	0.966548	0.986191	0.996516	1.0162	1.04348	1.04075	1.00282	1.01995	0.966898	0.0262359	Hnrnpab								1.19481	0.256775	BGIG10090_40785
ENSMUSP00000033012	coatomer protein complex, subunit beta 1	Copb1	pep chromosome:GRCm38:7:114215559:114254711:-1 gene:ENSMUSG00000030754.9 transcript:ENSMUST00000033012.8 gene_biotype:protein_coding transcript_biotype:protein_coding gene_symbol:Copb1 description:coatomer protein complex, subunit beta 1 [Source:MGI Symbol;Acc:MGI:1917599]	35.15	28	28	67	953	106.998	5.99854	1.02413	1.03167	1.05641	1.02573	1.01923	1.03144	0.970325	0.985888	0.964055	0.993289	0.980017	0.978715	1.05387	0.000237781	Copb1								1.04792	0.0675332	A930018O16Rik
ENSMUSP00000016033	leukotriene A4 hydrolase	Lta4h	pep chromosome:GRCm38:10:93453411:93484874:1 gene:ENSMUSG00000015889.8 transcript:ENSMUST00000016033.8 gene_biotype:protein_coding transcript_biotype:protein_coding gene_symbol:Lta4h description:leukotriene A4 hydrolase [Source:MGI Symbol;Acc:MGI:96836]	46.64	27	27	55	611	69.0071	6.41748	1.03481	1.01354	1.01062	1.02938	1.02389	1.02245	0.989223	1.01051	0.986631	0.9674	1.01331	0.993414	1.02923	0.0166032	Lta4h								3	1.58496	BGIG10090_41055
ENSMUSP00000122997	peroxiredoxin 4	Prdx4	pep chromosome:GRCm38:X:155328446:155340754:-1 gene:ENSMUSG00000025289.15 transcript:ENSMUST00000130349.2 gene_biotype:protein_coding transcript_biotype:protein_coding gene_symbol:Prdx4 description:peroxiredoxin 4 [Source:MGI Symbol;Acc:MGI:1859815]	29.26	5	7	38	229	26.3744	5.98584	1.07322	1.00442	0.975006	1.15193	1.10445	1.06181	0.971828	0.991897	0.886102	0.944842	0.940539	0.947041	1.12118	0.0145096	Prdx4								0.456311	-1.13191	BGIG10090_35664
ENSMUSP00000035033	coatomer protein complex, subunit beta 2 (beta prime)	Copb2	pep chromosome:GRCm38:9:98563731:98588382:1 gene:ENSMUSG00000032458.6 transcript:ENSMUST00000035033.6 gene_biotype:protein_coding transcript_biotype:protein_coding gene_symbol:Copb2 description:coatomer protein complex, subunit beta 2 (beta prime) [Source:MGI Symbol;Acc:MGI:1354962]	31.82	27	27	67	905	102.384	5.30029	1.0222	1.00611	1.0222	1.03039	1.00409	1.017	0.984845	0.946253	0.990328	1.00251	1.00067	0.984921	1.03257	0.0227396	Copb2								2	1	Gm46098
ENSMUSP00000137309	H1 histone family, member 0	H1f0	pep chromosome:GRCm38:15:79028450:79030504:1 gene:ENSMUSG00000096210.2 transcript:ENSMUST00000180086.2 gene_biotype:protein_coding transcript_biotype:protein_coding gene_symbol:H1f0 description:H1 histone family, member 0 [Source:MGI Symbol;Acc:MGI:95893]	45.88	12	12	57	194	20.8482	10.9019	0.971543	0.904375	0.924793	1.02649	0.967821	0.959005	1.02424	1.09128	1.05704	1.01705	1.02431	1.04278	0.919658	0.0107687	H1f0								#VALUE!	#VALUE!	mmu_circ_0004561
ENSMUSP00000023432	nitrilase family, member 2	Nit2	pep chromosome:GRCm38:16:57156665:57167332:-1 gene:ENSMUSG00000022751.9 transcript:ENSMUST00000023432.9 gene_biotype:protein_coding transcript_biotype:protein_coding gene_symbol:Nit2 description:nitrilase family, member 2 [Source:MGI Symbol;Acc:MGI:1261838]	50.72	14	14	39	276	30.4826	6.90283	0.948141	0.999703	0.966234	0.95861	1.0005	0.974637	0.992218	1.07117	1.07434	0.977856	1.0328	1.02968	0.946546	0.0402953	Nit2								2.54308	1.34658	Cish
ENSMUSP00000058936	PDZ domain containing 1	Pdzk1	pep chromosome:GRCm38:3:96830076:96870926:1 gene:ENSMUSG00000038298.14 transcript:ENSMUST00000058865.13 gene_biotype:protein_coding transcript_biotype:protein_coding gene_symbol:Pdzk1 description:PDZ domain containing 1 [Source:MGI Symbol;Acc:MGI:1928901]	46.44	23	23	51	519	56.4626	5.49072	0.951886	0.973992	0.93577	0.980237	0.964294	0.961236	1.01074	1.04484	1.05129	1.08636	1.02228	1.0431	0.921517	0.000689733	Pdzk1								1.2125	0.277985	BGIG10090_39889
ENSMUSP00000022271	acyl-Coenzyme A oxidase 2, branched chain	Acox2	pep chromosome:GRCm38:14:8225511:8258832:-1 gene:ENSMUSG00000021751.13 transcript:ENSMUST00000022271.13 gene_biotype:protein_coding transcript_biotype:protein_coding gene_symbol:Acox2 description:acyl-Coenzyme A oxidase 2, branched chain [Source:MGI Symbol;Acc:MGI:1934852]	39.5	30	30	81	681	76.814	7.45947	0.952257	1.01393	0.965303	0.991109	0.947644	0.974049	0.997713	1.00473	1.06049	0.998409	1.06178	1.02462	0.950641	0.0319238	Acox2								1.02428	0.0346151	Emc6
ENSMUSP00000071292	branched chain ketoacid dehydrogenase E1, alpha polypeptide	Bckdha	pep chromosome:GRCm38:7:25629946:25658981:-1 gene:ENSMUSG00000060376.7 transcript:ENSMUST00000071329.7 gene_biotype:protein_coding transcript_biotype:protein_coding gene_symbol:Bckdha description:branched chain ketoacid dehydrogenase E1, alpha polypeptide [Source:MGI Symbol;Acc:MGI:107701]	49.1	24	24	82	446	50.7412	8.06006	0.997356	0.968697	0.956901	0.946699	0.979011	0.969733	1.01447	1.04248	1.0652	1.00988	1.01855	1.03012	0.941383	0.00219886	Bckdha								1.06405	0.0895695	Scaf4
ENSMUSP00000028223	kynureninase (L-kynurenine hydrolase)	Kynu	pep chromosome:GRCm38:2:43555329:43682715:1 gene:ENSMUSG00000026866.16 transcript:ENSMUST00000028223.8 gene_biotype:protein_coding transcript_biotype:protein_coding gene_symbol:Kynu description:kynureninase (L-kynurenine hydrolase) [Source:MGI Symbol;Acc:MGI:1918039]	34.41	18	18	60	465	52.423	6.56592	1.05726	1.13742	1.05515	1.0152	1.00688	1.05438	0.991984	0.901951	0.934988	0.94506	1.00011	0.954819	1.10427	0.00972179	Kynu								0	#NUM!	Scg2
ENSMUSP00000021133	signal recognition particle 68	Srp68	pep chromosome:GRCm38:11:116245166:116274217:-1 gene:ENSMUSG00000020780.15 transcript:ENSMUST00000021133.15 gene_biotype:protein_coding transcript_biotype:protein_coding gene_symbol:Srp68 description:signal recognition particle 68 [Source:MGI Symbol;Acc:MGI:1917447]	35.36	24	24	65	625	70.5303	8.57275	1.05068	1.04567	1.07874	0.990666	1.02843	1.03884	0.98094	0.939494	0.953376	0.944136	0.959705	0.95553	1.08719	0.000889778	Srp68								1.15094	0.202817	BGIG10090_38160
ENSMUSP00000083928	mannosidase 2, alpha 1	Man2a1	pep chromosome:GRCm38:17:64600736:64755110:1 gene:ENSMUSG00000024085.13 transcript:ENSMUST00000086723.9 gene_biotype:protein_coding transcript_biotype:protein_coding gene_symbol:Man2a1 description:mannosidase 2, alpha 1 [Source:MGI Symbol;Acc:MGI:104669]	25.65	30	30	57	1150	131.548	8.03076	1.10925	1.04599	1.14051	1.05394	1.02032	1.074	0.891478	0.91254	0.931773	0.97592	0.921516	0.926645	1.15902	0.000486861	Man2a1								0.949233	-0.0751654	Dhrs3
ENSMUSP00000021634	aldo-keto reductase family 1, member C13	Akr1c13	pep chromosome:GRCm38:13:4191150:4205596:1 gene:ENSMUSG00000021213.12 transcript:ENSMUST00000021634.3 gene_biotype:protein_coding transcript_biotype:protein_coding gene_symbol:Akr1c13 description:aldo-keto reductase family 1, member C13 [Source:MGI Symbol;Acc:MGI:1351662]	52.32	5	15	50	323	37.034	7.07861	0.926318	0.969818	0.924142	0.988638	1.02423	0.966628	1.05868	1.04027	1.01072	0.977013	1.08222	1.03378	0.935042	0.034836	Akr1c13								0.727273	-0.459432	A830021M18Rik
ENSMUSP00000010007	succinate dehydrogenase complex, subunit B, iron sulfur (Ip)	Sdhb	pep chromosome:GRCm38:4:140961203:140979193:1 gene:ENSMUSG00000009863.14 transcript:ENSMUST00000010007.8 gene_biotype:protein_coding transcript_biotype:protein_coding gene_symbol:Sdhb description:succinate dehydrogenase complex, subunit B, iron sulfur (Ip) [Source:MGI Symbol;Acc:MGI:1914930]	42.2	19	19	87	282	31.7929	8.67529	0.919579	0.950948	0.916479	0.96715	0.987348	0.948301	1.04972	1.06294	1.02086	1.04958	1.14261	1.06514	0.890307	0.00147115	Sdhb								1.25735	0.33039	Ptprt
ENSMUSP00000038839	eukaryotic translation initiation factor 3, subunit L	Eif3l	pep chromosome:GRCm38:15:79075179:79094405:1 gene:ENSMUSG00000033047.5 transcript:ENSMUST00000040518.5 gene_biotype:protein_coding transcript_biotype:protein_coding gene_symbol:Eif3l description:eukaryotic translation initiation factor 3, subunit L [Source:MGI Symbol;Acc:MGI:2386251]	37.94	20	20	49	564	66.5703	6.44287	1.0193	1.03907	1.07877	1.00046	1.03527	1.03457	0.9742	0.974068	0.964583	0.950711	0.996313	0.971975	1.0644	0.00306886	Eif3l								1.33333	0.415037	Ptprq
ENSMUSP00000038961	predicted gene 11273	Gm11273	pep chromosome:GRCm38:13:21501029:21501418:-1 gene:ENSMUSG00000079941.1 transcript:ENSMUST00000044043.2 gene_biotype:protein_coding transcript_biotype:protein_coding gene_symbol:Gm11273 description:predicted gene 11273 [Source:MGI Symbol;Acc:MGI:3649411]	42.64	9	9	56	129	13.8379	8.11865	0.950368	0.979304	0.975052	0.93125	0.956438	0.958483	1.02126	1.09043	1.02828	1.0343	1.06314	1.04748	0.915037	0.000443439	Gm11273								#VALUE!	#VALUE!	mmu_circ_0009812
ENSMUSP00000152454	guanosine diphosphate (GDP) dissociation inhibitor 2	Gdi2	pep chromosome:GRCm38:13:3538063:3567871:1 gene:ENSMUSG00000021218.10 transcript:ENSMUST00000223396.1 gene_biotype:protein_coding transcript_biotype:protein_coding gene_symbol:Gdi2 description:guanosine diphosphate (GDP) dissociation inhibitor 2 [Source:MGI Symbol;Acc:MGI:99845]	53.71	18	22	57	445	50.5047	6.25244	1.02255	1.04826	1.06315	0.987231	1.04652	1.03354	0.988604	0.971054	0.973251	0.943409	0.988587	0.972981	1.06224	0.00472997	Gdi2								0.666667	-0.584963	Icam5
ENSMUSP00000151482	melanoma inhibitory activity 2	Mia2	pep chromosome:GRCm38:12:59095800:59189799:1 gene:ENSMUSG00000021000.16 transcript:ENSMUST00000219140.2 gene_biotype:protein_coding transcript_biotype:protein_coding gene_symbol:Mia2 description:melanoma inhibitory activity 2 [Source:MGI Symbol;Acc:MGI:2159614]	20.62	32	32	53	1397	156.494	4.53857	1.0645	1.03042	1.03919	1.09878	1.1014	1.06686	0.951245	0.946751	0.931929	0.936933	0.967785	0.946929	1.12665	6.81132e-05	Mia2								1.69697	0.762961	Crx
ENSMUSP00000022980	NADH:ubiquinone oxidoreductase subunit B9	Ndufb9	pep chromosome:GRCm38:15:58933756:58939488:1 gene:ENSMUSG00000022354.4 transcript:ENSMUST00000022980.4 gene_biotype:protein_coding transcript_biotype:protein_coding gene_symbol:Ndufb9 description:NADH:ubiquinone oxidoreductase subunit B9 [Source:MGI Symbol;Acc:MGI:1913468]	45.81	6	6	20	179	21.9697	7.79639	0.969762	0.913551	0.928067	0.96769	0.975746	0.950963	1.06107	1.08513	1.01226	1.0403	1.0704	1.05383	0.902384	0.000426186	Ndufb9								1.26741	0.341887	Tirap
ENSMUSP00000099509	small nuclear ribonucleoprotein 200 (U5)	Snrnp200	pep chromosome:GRCm38:2:127208399:127240451:1 gene:ENSMUSG00000003660.10 transcript:ENSMUST00000103220.3 gene_biotype:protein_coding transcript_biotype:protein_coding gene_symbol:Snrnp200 description:small nuclear ribonucleoprotein 200 (U5) [Source:MGI Symbol;Acc:MGI:2444401]	14.75	30	30	51	2136	244.392	6.06201	1.01523	0.960397	0.966604	1.00515	0.963811	0.982238	1.01996	1.02033	1.0243	1.02783	1.01862	1.02221	0.960898	0.00908836	Snrnp200								0.902521	-0.147968	Sclt1
ENSMUSP00000144592	USO1 vesicle docking factor	Uso1	pep chromosome:GRCm38:5:92137946:92202798:1 gene:ENSMUSG00000029407.10 transcript:ENSMUST00000202155.1 gene_biotype:protein_coding transcript_biotype:protein_coding gene_symbol:Uso1 description:USO1 vesicle docking factor [Source:MGI Symbol;Acc:MGI:1929095]	25.42	22	22	51	897	100.132	4.95752	1.05456	1.07208	1.11409	1.08223	1.07441	1.07947	0.946788	0.930081	0.934135	0.921851	0.96467	0.939505	1.14898	3.19483e-06	Uso1								5.4	2.43296	BGIG10090_45969
ENSMUSP00000025483	asparaginyl-tRNA synthetase	Nars	pep chromosome:GRCm38:18:64499665:64516557:-1 gene:ENSMUSG00000024587.9 transcript:ENSMUST00000025483.9 gene_biotype:protein_coding transcript_biotype:protein_coding gene_symbol:Nars description:asparaginyl-tRNA synthetase [Source:MGI Symbol;Acc:MGI:1917473]	32.92	20	20	46	559	64.238	5.85889	1.07616	1.08381	1.11743	0.994811	1.01959	1.05836	0.945275	0.876385	0.873593	0.914014	0.991785	0.92021	1.15013	0.00234265	Nars								0.6	-0.736966	Gm41731
ENSMUSP00000034400	cytochrome b5 type B	Cyb5b	pep chromosome:GRCm38:8:107150640:107187471:1 gene:ENSMUSG00000031924.4 transcript:ENSMUST00000034400.4 gene_biotype:protein_coding transcript_biotype:protein_coding gene_symbol:Cyb5b description:cytochrome b5 type B [Source:MGI Symbol;Acc:MGI:1913677]	67.81	8	8	45	146	16.3078	4.89404	0.925351	0.9888	0.936086	0.945725	0.990188	0.95723	1.08067	1.10203	1.03129	0.995574	1.04534	1.05098	0.910798	0.00362558	Cyb5b								#DIV/0!	#DIV/0!	BGIG10090_38676
ENSMUSP00000144412	high mobility group box 1	Hmgb1	pep chromosome:GRCm38:5:149048793:149184489:-1 gene:ENSMUSG00000066551.12 transcript:ENSMUST00000202133.3 gene_biotype:protein_coding transcript_biotype:protein_coding gene_symbol:Hmgb1 description:high mobility group box 1 [Source:MGI Symbol;Acc:MGI:96113]	40.28	15	15	56	211	24.2183	9.24658	0.968018	0.920221	0.90787	0.991973	0.952501	0.948116	1.02298	1.14938	1.11776	1.02266	0.980729	1.0587	0.895546	0.0141981	Hmgb1								0.754545	-0.40632	Lcn12
ENSMUSP00000047960	ATP synthase, H+ transporting, mitochondrial F0 complex, subunit G	Atp5l	pep chromosome:GRCm38:9:44913217:44920742:-1 gene:ENSMUSG00000038717.8 transcript:ENSMUST00000043675.8 gene_biotype:protein_coding transcript_biotype:protein_coding gene_symbol:Atp5l description:ATP synthase, H+ transporting, mitochondrial F0 complex, subunit G [Source:MGI Symbol;Acc:MGI:1351597]	56.31	7	7	24	103	11.4172	9.74463	0.901595	0.991448	0.976549	0.963535	0.95647	0.957919	1.00043	1.01422	1.02081	1.02663	1.08412	1.02924	0.930704	0.00941898	Atp5l								1.28125	0.357552	BGIG10090_41293
ENSMUSP00000050689	ADP-ribosylation factor 3	Arf3	pep chromosome:GRCm38:15:98736634:98763211:-1 gene:ENSMUSG00000051853.10 transcript:ENSMUST00000053183.11 gene_biotype:protein_coding transcript_biotype:protein_coding gene_symbol:Arf3 description:ADP-ribosylation factor 3 [Source:MGI Symbol;Acc:MGI:99432]	64.09	6	10	41	181	20.5877	7.43018	1.07122	1.07722	1.13589	0.996658	0.971958	1.05059	0.988487	0.911454	0.88466	0.994028	0.996025	0.954931	1.10017	0.0354576	Arf3								1.65854	0.729911	Gm16907
ENSMUSP00000144974	H2A histone family, member J	H2afj	pep chromosome:GRCm38:6:136808333:136809793:1 gene:ENSMUSG00000060032.6 transcript:ENSMUST00000203982.1 gene_biotype:protein_coding transcript_biotype:protein_coding gene_symbol:H2afj description:H2A histone family, member J [Source:MGI Symbol;Acc:MGI:3606192]	69.84	1	10	77	126	13.6517	11.019	1.06784	1.06255	1.07803	1.20651	1.06017	1.09502	0.9384	0.895072	0.925968	0.916452	0.93858	0.922894	1.18651	0.000362845	H2afj								#VALUE!	#VALUE!	mmu_circ_0014192
ENSMUSP00000113022	ATP synthase, H+ transporting, mitochondrial F0 complex, subunit B1	Atp5f1	pep chromosome:GRCm38:3:105942698:105960099:-1 gene:ENSMUSG00000000563.17 transcript:ENSMUST00000118209.7 gene_biotype:protein_coding transcript_biotype:protein_coding gene_symbol:Atp5f1 description:ATP synthase, H+ transporting, mitochondrial F0 complex, subunit B1 [Source:MGI Symbol;Acc:MGI:1100495]	46.88	16	17	76	256	28.9304	9.05615	0.907253	0.952038	0.918761	0.963007	1.00355	0.948921	1.04455	1.02967	1.06848	1.03428	1.10011	1.05542	0.899095	0.0011119	Atp5f1								#VALUE!	#VALUE!	mmu_circ_0016046
ENSMUSP00000004137	glutathione S-transferase, mu 7	Gstm7	pep chromosome:GRCm38:3:107926334:107931817:-1 gene:ENSMUSG00000004035.12 transcript:ENSMUST00000004137.10 gene_biotype:protein_coding transcript_biotype:protein_coding gene_symbol:Gstm7 description:glutathione S-transferase, mu 7 [Source:MGI Symbol;Acc:MGI:1915562]	70.64	8	17	45	218	25.6929	6.80029	0.980315	0.9405	0.924955	0.914895	0.99278	0.950689	1.08142	1.10215	1.07776	0.988103	1.09043	1.06797	0.89018	0.00176503	Gstm7								1.20618	0.270441	Zscan22
ENSMUSP00000034304	hydroxysteroid (17-beta) dehydrogenase 2	Hsd17b2	pep chromosome:GRCm38:8:117701904:117759027:1 gene:ENSMUSG00000031844.8 transcript:ENSMUST00000034304.8 gene_biotype:protein_coding transcript_biotype:protein_coding gene_symbol:Hsd17b2 description:hydroxysteroid (17-beta) dehydrogenase 2 [Source:MGI Symbol;Acc:MGI:1096386]	53.02	19	19	42	381	41.8087	8.57275	0.99364	1.11507	1.05931	0.978674	1.08931	1.0472	0.969481	0.986744	0.980694	0.879205	0.968272	0.956879	1.09439	0.0257946	Hsd17b2								3.5	1.80735	BGIG10090_45633
ENSMUSP00000000090	cytochrome c oxidase subunit 5A	Cox5a	pep chromosome:GRCm38:9:57521279:57532426:1 gene:ENSMUSG00000000088.7 transcript:ENSMUST00000000090.7 gene_biotype:protein_coding transcript_biotype:protein_coding gene_symbol:Cox5a description:cytochrome c oxidase subunit 5A [Source:MGI Symbol;Acc:MGI:88474]	63.01	9	10	53	146	16.0913	6.53662	0.929696	1.01633	1.02103	0.934427	0.951716	0.97064	1.0433	1.09827	0.97803	1.03721	1.04545	1.04045	0.932902	0.0353811	Cox5a								1.65388	0.725859	Arhgdib
ENSMUSP00000007317	keratin 19	Krt19	pep chromosome:GRCm38:11:100140810:100146120:-1 gene:ENSMUSG00000020911.14 transcript:ENSMUST00000007317.7 gene_biotype:protein_coding transcript_biotype:protein_coding gene_symbol:Krt19 description:keratin 19 [Source:MGI Symbol;Acc:MGI:96693]	39.95	14	19	43	403	44.5147	5.38916	1.02447	1.03804	1.0525	1.02714	0.99226	1.02688	0.972679	1.02031	0.980095	1.00138	0.935601	0.982013	1.04569	0.0328623	Krt19								1.06353	0.088864	Zfp606
ENSMUSP00000005431	leucine zipper-EF-hand containing transmembrane protein 1	Letm1	pep chromosome:GRCm38:5:33739673:33782817:-1 gene:ENSMUSG00000005299.6 transcript:ENSMUST00000005431.5 gene_biotype:protein_coding transcript_biotype:protein_coding gene_symbol:Letm1 description:leucine zipper-EF-hand containing transmembrane protein 1 [Source:MGI Symbol;Acc:MGI:1932557]	31.44	20	20	46	738	82.9369	6.52197	0.912947	0.975289	0.94185	0.966935	0.990867	0.957578	1.02606	1.00875	1.0488	1.04311	1.08981	1.04331	0.91783	0.00214866	Letm1								1.13462	0.182203	BGIG10090_40241
ENSMUSP00000035220	protein kinase, cAMP dependent regulatory, type II alpha	Prkar2a	pep chromosome:GRCm38:9:108692143:108750436:1 gene:ENSMUSG00000032601.13 transcript:ENSMUST00000035220.11 gene_biotype:protein_coding transcript_biotype:protein_coding gene_symbol:Prkar2a description:protein kinase, cAMP dependent regulatory, type II alpha [Source:MGI Symbol;Acc:MGI:108025]	43.03	14	15	36	402	45.5607	4.93213	0.955995	1.00494	0.992868	0.979047	0.963881	0.979346	1.00686	1.02956	1.01761	1.04242	1.00407	1.0201	0.960046	0.00759815	Prkar2a								0.990975	-0.0130798	Mpp5
ENSMUSP00000112606	translocated promoter region, nuclear basket protein	Tpr	pep chromosome:GRCm38:1:150393250:150449935:1 gene:ENSMUSG00000006005.18 transcript:ENSMUST00000119161.8 gene_biotype:protein_coding transcript_biotype:protein_coding gene_symbol:Tpr description:translocated promoter region, nuclear basket protein [Source:MGI Symbol;Acc:MGI:1922066]	20.24	49	50	67	2357	266.764	5.0083	1.01207	0.917393	0.957881	1.03312	0.967442	0.97758	1.04331	1.01868	1.05057	1.05299	1.01356	1.03582	0.943771	0.0297787	Tpr								1.13191	0.178759	Cap1
ENSMUSP00000027491	alanine-glyoxylate aminotransferase	Agxt	pep chromosome:GRCm38:1:93135240:93145421:1 gene:ENSMUSG00000026272.6 transcript:ENSMUST00000027491.6 gene_biotype:protein_coding transcript_biotype:protein_coding gene_symbol:Agxt description:alanine-glyoxylate aminotransferase [Source:MGI Symbol;Acc:MGI:1329033]	32.13	14	14	42	414	45.8828	8.17725	0.880918	0.905677	0.881442	0.997646	0.935993	0.920335	1.03597	1.12993	1.10833	1.06918	1.09385	1.08745	0.846325	0.000274086	Agxt								0.908183	-0.138945	Ndufc1
ENSMUSP00000070314	carboxymethylenebutenolidase-like (Pseudomonas)	Cmbl	pep chromosome:GRCm38:15:31568798:31590119:1 gene:ENSMUSG00000022235.15 transcript:ENSMUST00000070918.13 gene_biotype:protein_coding transcript_biotype:protein_coding gene_symbol:Cmbl description:carboxymethylenebutenolidase-like (Pseudomonas) [Source:MGI Symbol;Acc:MGI:1916824]	32.24	7	7	43	245	27.884	7.18115	1.03138	1.07263	0.99716	1.02128	1.09564	1.04362	1.01691	0.94757	0.943491	0.951606	1.03509	0.978933	1.06608	0.039909	Cmbl								1.14987	0.20147	Kmt2b
ENSMUSP00000120595	serine/arginine-rich splicing factor 1	Srsf1	pep chromosome:GRCm38:11:88047373:88053755:1 gene:ENSMUSG00000018379.17 transcript:ENSMUST00000139129.8 gene_biotype:protein_coding transcript_biotype:protein_coding gene_symbol:Srsf1 description:serine/arginine-rich splicing factor 1 [Source:MGI Symbol;Acc:MGI:98283]	47.58	13	13	41	248	27.7278	10.3599	0.980263	0.951781	0.975966	0.984918	0.943483	0.967282	1.02742	1.05634	1.04292	1.08624	1.00564	1.04371	0.926772	0.0013346	Srsf1								1.56316	0.644464	Clcf1
ENSMUSP00000000349	dihydrolipoamide branched chain transacylase E2	Dbt	pep chromosome:GRCm38:3:116513070:116549981:1 gene:ENSMUSG00000000340.10 transcript:ENSMUST00000000349.10 gene_biotype:protein_coding transcript_biotype:protein_coding gene_symbol:Dbt description:dihydrolipoamide branched chain transacylase E2 [Source:MGI Symbol;Acc:MGI:105386]	36.1	23	23	77	482	53.2129	8.60205	0.916067	0.941371	0.940625	0.932059	0.991578	0.94434	0.989242	1.09147	1.13339	1.00489	1.05674	1.05515	0.894984	0.00567246	Dbt								1.02778	0.0395284	A930003O13Rik
ENSMUSP00000099490	acetyl-Coenzyme A carboxylase alpha	Acaca	pep chromosome:GRCm38:11:84173122:84401651:1 gene:ENSMUSG00000020532.18 transcript:ENSMUST00000103201.7 gene_biotype:protein_coding transcript_biotype:protein_coding gene_symbol:Acaca description:acetyl-Coenzyme A carboxylase alpha [Source:MGI Symbol;Acc:MGI:108451]	18.42	34	45	79	2345	265.088	6.39209	0.998093	0.970526	0.951257	0.807465	0.881728	0.921814	1.08191	1.15101	1.08059	1.01338	1.04235	1.07385	0.85842	0.00637316	Acaca								0.635036	-0.655089	Gm38958
ENSMUSP00000021940	lectin, mannose-binding 2	Lman2	pep chromosome:GRCm38:13:55343833:55362783:-1 gene:ENSMUSG00000021484.8 transcript:ENSMUST00000021940.7 gene_biotype:protein_coding transcript_biotype:protein_coding gene_symbol:Lman2 description:lectin, mannose-binding 2 [Source:MGI Symbol;Acc:MGI:1914140]	40.5	14	14	34	358	40.4042	6.94678	0.97974	1.02609	1.04237	1.08417	1.09529	1.04553	0.980973	0.92254	0.900984	0.947919	1.00214	0.95091	1.09951	0.00940596	Lman2								1.00387	0.00557876	Sgta
ENSMUSP00000144747	solute carrier organic anion transporter family, member 1b2	Slco1b2	pep chromosome:GRCm38:6:141634458:141685606:1 gene:ENSMUSG00000030236.10 transcript:ENSMUST00000203597.1 gene_biotype:protein_coding transcript_biotype:protein_coding gene_symbol:Slco1b2 description:solute carrier organic anion transporter family, member 1b2 [Source:MGI Symbol;Acc:MGI:1351899]	17.89	10	10	28	654	72.6272	8.76318	0.955521	0.978046	0.882657	0.991122	0.979212	0.957312	0.98537	0.989423	1.03773	1.04839	1.06968	1.02612	0.932946	0.0278449	Slco1b2								0.990196	-0.0142139	Gm39858
ENSMUSP00000133166	endoplasmic reticulum aminopeptidase 1	Erap1	pep chromosome:GRCm38:13:74639568:74693201:1 gene:ENSMUSG00000021583.7 transcript:ENSMUST00000169114.2 gene_biotype:protein_coding transcript_biotype:protein_coding gene_symbol:Erap1 description:endoplasmic reticulum aminopeptidase 1 [Source:MGI Symbol;Acc:MGI:1933403]	25.59	22	22	42	930	106.531	6.20166	1.11234	1.08154	1.05117	1.08013	1.08265	1.08157	0.932414	0.936641	0.914792	0.912887	0.919542	0.923255	1.17147	4.58624e-07	Erap1								#VALUE!	#VALUE!	mmu_circ_0002360
ENSMUSP00000041675	kynurenine aminotransferase 3	Kyat3	pep chromosome:GRCm38:3:142701080:142746870:1 gene:ENSMUSG00000040213.13 transcript:ENSMUST00000044392.10 gene_biotype:protein_coding transcript_biotype:protein_coding gene_symbol:Kyat3 description:kynurenine aminotransferase 3 [Source:MGI Symbol;Acc:MGI:2677849]	35	13	15	39	420	47.2901	7.1958	0.844906	0.832876	0.853393	1.03777	1.02509	0.918807	1.0368	1.19245	1.13395	1.00923	1.08016	1.09052	0.84254	0.0164373	Kyat3								3.33333	1.73697	Gm26232
ENSMUSP00000007005	acetyl-Coenzyme A acetyltransferase 2	Acat2	pep chromosome:GRCm38:17:12942890:12960747:-1 gene:ENSMUSG00000023832.14 transcript:ENSMUST00000007005.13 gene_biotype:protein_coding transcript_biotype:protein_coding gene_symbol:Acat2 description:acetyl-Coenzyme A acetyltransferase 2 [Source:MGI Symbol;Acc:MGI:87871]	44.33	2	14	45	397	41.2712	7.50342	0.910995	0.987046	0.98442	0.919981	0.996446	0.959778	0.959275	1.12874	1.08478	1.02108	1.02167	1.04311	0.920113	0.0418061	Acat2								0.853061	-0.229279	BGIG10090_38992
ENSMUSP00000103903	lectin, galactose binding, soluble 9	Lgals9	pep chromosome:GRCm38:11:78962974:78984946:-1 gene:ENSMUSG00000001123.15 transcript:ENSMUST00000108268.9 gene_biotype:protein_coding transcript_biotype:protein_coding gene_symbol:Lgals9 description:lectin, galactose binding, soluble 9 [Source:MGI Symbol;Acc:MGI:109496]	39.13	10	10	25	322	36.5202	8.68994	0.978097	0.955446	0.885176	0.860025	0.838907	0.90353	1.03394	1.18132	1.14442	1.06234	0.991992	1.0828	0.834437	0.00369222	Lgals9								2.16667	1.11548	Tmem178b
ENSMUSP00000026398	methyltransferase like 7B	Mettl7b	pep chromosome:GRCm38:10:128958274:128960988:-1 gene:ENSMUSG00000025347.4 transcript:ENSMUST00000026398.4 gene_biotype:protein_coding transcript_biotype:protein_coding gene_symbol:Mettl7b description:methyltransferase like 7B [Source:MGI Symbol;Acc:MGI:1918914]	52.87	13	13	40	244	28.0305	8.5874	1.02449	1.14806	1.04621	1.05442	1.1498	1.08459	0.904285	1.01068	0.952753	0.865654	0.923971	0.931468	1.16439	0.00285141	Mettl7b								0.636364	-0.652077	Gm33933
ENSMUSP00000006544	glycine C-acetyltransferase (2-amino-3-ketobutyrate-coenzyme A ligase)	Gcat	pep chromosome:GRCm38:15:79030874:79038353:1 gene:ENSMUSG00000006378.15 transcript:ENSMUST00000006544.8 gene_biotype:protein_coding transcript_biotype:protein_coding gene_symbol:Gcat description:glycine C-acetyltransferase (2-amino-3-ketobutyrate-coenzyme A ligase) [Source:MGI Symbol;Acc:MGI:1349389]	22.36	8	8	33	416	44.9019	7.32764	0.912754	0.914949	0.939835	0.954359	0.972668	0.938913	1.03624	1.04772	1.06324	1.01648	1.08982	1.0507	0.893607	0.000167057	Gcat								0.93737	-0.0933096	Pmpcb
ENSMUSP00000030184	tropomyosin 2, beta	Tpm2	pep chromosome:GRCm38:4:43514711:43523464:-1 gene:ENSMUSG00000028464.16 transcript:ENSMUST00000030184.11 gene_biotype:protein_coding transcript_biotype:protein_coding gene_symbol:Tpm2 description:tropomyosin 2, beta [Source:MGI Symbol;Acc:MGI:98810]	39.08	1	17	53	284	32.9736	4.69092	0.875881	0.837482	0.862734	1.10275	1.03403	0.942576	1.11764	1.06421	1.00274	1.12642	1.11159	1.08452	0.869119	0.0393038	Tpm2								1	0	BGIG10090_45780
ENSMUSP00000049338	nipsnap homolog 1	Nipsnap1	pep chromosome:GRCm38:11:4873951:4894200:1 gene:ENSMUSG00000034285.15 transcript:ENSMUST00000038570.8 gene_biotype:protein_coding transcript_biotype:protein_coding gene_symbol:Nipsnap1 description:nipsnap homolog 1 [Source:MGI Symbol;Acc:MGI:1278344]	43.66	15	15	53	284	33.342	9.43701	0.943422	0.970989	0.91676	0.971989	1.04993	0.970618	1.03804	1.12728	1.06153	1.02169	0.984221	1.04655	0.927442	0.0481892	Nipsnap1								1	0	Gm11264
ENSMUSP00000105901	ectonucleoside triphosphate diphosphohydrolase 5	Entpd5	pep chromosome:GRCm38:12:84373875:84409029:-1 gene:ENSMUSG00000021236.16 transcript:ENSMUST00000110272.8 gene_biotype:protein_coding transcript_biotype:protein_coding gene_symbol:Entpd5 description:ectonucleoside triphosphate diphosphohydrolase 5 [Source:MGI Symbol;Acc:MGI:1321385]	37.24	12	12	38	427	47.0717	5.2876	1.05092	1.10921	0.952497	1.03782	1.18087	1.06626	0.923134	1.02774	0.950778	0.906522	0.960408	0.953717	1.11801	0.0319376	Entpd5								0.625585	-0.676722	Gm38876
ENSMUSP00000020298	pterin 4 alpha carbinolamine dehydratase/dimerization cofactor of hepatocyte nuclear factor 1 alpha (TCF1) 1	Pcbd1	pep chromosome:GRCm38:10:61089359:61094324:1 gene:ENSMUSG00000020098.7 transcript:ENSMUST00000020298.7 gene_biotype:protein_coding transcript_biotype:protein_coding gene_symbol:Pcbd1 description:pterin 4 alpha carbinolamine dehydratase/dimerization cofactor of hepatocyte nuclear factor 1 alpha (TCF1) 1 [Source:MGI Symbol;Acc:MGI:94873]	64.42	7	8	37	104	11.978	6.80029	0.931367	0.992913	0.968812	0.933396	0.989473	0.963192	1.01005	1.07699	1.0449	0.980516	1.018	1.02609	0.9387	0.0173366	Pcbd1								1.07615	0.105878	Sgce
ENSMUSP00000039046	carboxypeptidase Q	Cpq	pep chromosome:GRCm38:15:33083129:33594552:1 gene:ENSMUSG00000039007.10 transcript:ENSMUST00000042167.9 gene_biotype:protein_coding transcript_biotype:protein_coding gene_symbol:Cpq description:carboxypeptidase Q [Source:MGI Symbol;Acc:MGI:1889205]	16.81	7	7	18	470	51.7804	6.21436	0.976472	0.91897	0.857316	0.981005	0.981272	0.943007	1.09202	0.980661	1.02178	1.08215	1.11412	1.05815	0.891188	0.0106238	Cpq								1.48908	0.574424	BGIG10090_37105
ENSMUSP00000123849	hydroxysteroid 11-beta dehydrogenase 1	Hsd11b1	pep chromosome:GRCm38:1:193221682:193241598:-1 gene:ENSMUSG00000016194.14 transcript:ENSMUST00000160929.7 gene_biotype:protein_coding transcript_biotype:protein_coding gene_symbol:Hsd11b1 description:hydroxysteroid 11-beta dehydrogenase 1 [Source:MGI Symbol;Acc:MGI:103562]	44.66	15	15	49	262	28.6709	8.71924	0.951512	0.967689	0.89089	0.944568	0.968764	0.944684	1.03628	1.10453	1.11758	0.951684	1.02347	1.04671	0.902529	0.0153582	Hsd11b1								0.327273	-1.61143	Gm30694
ENSMUSP00000107749	malectin	Mlec	pep chromosome:GRCm38:5:115142981:115158179:-1 gene:ENSMUSG00000048578.11 transcript:ENSMUST00000112121.5 gene_biotype:protein_coding transcript_biotype:protein_coding gene_symbol:Mlec description:malectin [Source:MGI Symbol;Acc:MGI:1924015]	46.74	13	13	49	291	32.3218	6.04932	1.11512	1.08595	1.12516	1.01082	1.04325	1.07606	0.91105	0.877763	0.86886	0.942774	0.952881	0.910666	1.18162	0.00031031	Mlec								1	0	BGIG10090_39767
ENSMUSP00000154757	heterogeneous nuclear ribonucleoprotein C	Hnrnpc	pep chromosome:GRCm38:14:52073545:52104005:-1 gene:ENSMUSG00000060373.15 transcript:ENSMUST00000227242.1 gene_biotype:protein_coding transcript_biotype:protein_coding gene_symbol:Hnrnpc description:heterogeneous nuclear ribonucleoprotein C [Source:MGI Symbol;Acc:MGI:107795]	33.67	1	13	31	300	33.0362	5.03369	0.988304	0.896245	0.885813	1.01985	0.942486	0.946539	1.03973	1.14707	1.07132	1.04404	1.03012	1.06646	0.887554	0.00716397	Hnrnpc								0.5	-1	H19
ENSMUSP00000098648	signal recognition particle 72	Srp72	pep chromosome:GRCm38:5:76974683:76999937:1 gene:ENSMUSG00000036323.14 transcript:ENSMUST00000101087.9 gene_biotype:protein_coding transcript_biotype:protein_coding gene_symbol:Srp72 description:signal recognition particle 72 [Source:MGI Symbol;Acc:MGI:1333795]	32.64	23	24	40	671	74.6109	9.23193	1.02361	1.06279	1.09243	0.992958	0.991287	1.03261	0.941203	0.968429	0.972055	0.964364	0.965246	0.962259	1.07311	0.00902631	Srp72								1.06127	0.0857875	Csgalnact2
ENSMUSP00000108012	peptidase M20 domain containing 1	Pm20d1	pep chromosome:GRCm38:1:131797381:131821461:1 gene:ENSMUSG00000042251.12 transcript:ENSMUST00000112393.8 gene_biotype:protein_coding transcript_biotype:protein_coding gene_symbol:Pm20d1 description:peptidase M20 domain containing 1 [Source:MGI Symbol;Acc:MGI:2442939]	26.84	11	11	21	503	55.6279	6.43018	1.04535	1.07717	1.07026	1.04824	1.09596	1.06739	0.88649	0.980722	0.952945	0.945023	0.912413	0.935519	1.14097	0.000115364	Pm20d1								0.874396	-0.193641	BGIG10090_42155
ENSMUSP00000068086	lactate dehydrogenase D	Ldhd	pep chromosome:GRCm38:8:111626271:111630374:-1 gene:ENSMUSG00000031958.16 transcript:ENSMUST00000070004.3 gene_biotype:protein_coding transcript_biotype:protein_coding gene_symbol:Ldhd description:lactate dehydrogenase D [Source:MGI Symbol;Acc:MGI:106428]	35.33	16	16	44	484	51.8152	6.62451	1.14279	1.13115	1.11124	0.99191	1.0446	1.08434	0.876061	0.851647	0.907589	0.950056	0.953803	0.907831	1.19443	0.000999934	Ldhd								1	0	BGIG10090_42468
ENSMUSP00000018803	pyridoxine 5'-phosphate oxidase	Pnpo	pep chromosome:GRCm38:11:96937825:96943986:-1 gene:ENSMUSG00000018659.12 transcript:ENSMUST00000018803.11 gene_biotype:protein_coding transcript_biotype:protein_coding gene_symbol:Pnpo description:pyridoxine 5'-phosphate oxidase [Source:MGI Symbol;Acc:MGI:2144151]	41.76	12	12	38	261	30.0949	8.22119	1.07485	1.05991	0.976196	1.01981	1.04484	1.03512	0.981726	1.0187	0.917297	0.964794	0.925512	0.961605	1.07645	0.0201758	Pnpo								1.6	0.678072	Rcor2
ENSMUSP00000026050	glutathione S-transferase omega 1	Gsto1	pep chromosome:GRCm38:19:47854970:47864790:1 gene:ENSMUSG00000025068.7 transcript:ENSMUST00000026050.7 gene_biotype:protein_coding transcript_biotype:protein_coding gene_symbol:Gsto1 description:glutathione S-transferase omega 1 [Source:MGI Symbol;Acc:MGI:1342273]	42.92	12	12	47	240	27.4799	7.35693	0.909416	0.920148	0.822829	0.961685	0.974379	0.917691	1.12085	1.07702	1.10527	1.03804	1.06218	1.08067	0.849186	0.000692275	Gsto1								0	#NUM!	Gm36549
ENSMUSP00000005647	NADH:ubiquinone oxidoreductase core subunit S3	Ndufs3	pep chromosome:GRCm38:2:90894636:90904827:-1 gene:ENSMUSG00000005510.9 transcript:ENSMUST00000005647.3 gene_biotype:protein_coding transcript_biotype:protein_coding gene_symbol:Ndufs3 description:NADH:ubiquinone oxidoreductase core subunit S3 [Source:MGI Symbol;Acc:MGI:1915599]	48.29	14	14	35	263	30.1305	7.1665	0.937405	0.955778	0.932258	0.950241	0.982149	0.951566	1.04263	1.06059	1.04707	1.03477	1.10836	1.05869	0.898818	0.000137925	Ndufs3								1.53846	0.621488	BGIG10090_46606
ENSMUSP00000026125	Aly/REF export factor	Alyref	pep chromosome:GRCm38:11:120592121:120598365:-1 gene:ENSMUSG00000025134.2 transcript:ENSMUST00000026125.2 gene_biotype:protein_coding transcript_biotype:protein_coding gene_symbol:Alyref description:Aly/REF export factor [Source:MGI Symbol;Acc:MGI:1341044]	29.8	6	6	18	255	26.9236	11.1509	0.983816	0.964037	0.949414	0.976603	0.939499	0.962674	1.05557	1.0389	1.01955	1.04923	1.00117	1.03288	0.932025	0.000631752	Alyref								0.464567	-1.10604	BGIG10090_46502
ENSMUSP00000029147	nitrogen fixation gene 1 (S. cerevisiae)	Nfs1	pep chromosome:GRCm38:2:156123639:156144186:-1 gene:ENSMUSG00000027618.17 transcript:ENSMUST00000029147.15 gene_biotype:protein_coding transcript_biotype:protein_coding gene_symbol:Nfs1 description:nitrogen fixation gene 1 (S. cerevisiae) [Source:MGI Symbol;Acc:MGI:1316706]	36.38	17	17	27	459	50.538	8.1626	0.94055	0.997808	0.976112	0.969788	0.937652	0.964382	1.02428	1.02989	1.05147	1.03462	1.04661	1.03737	0.929638	0.000371429	Nfs1								0.978003	-0.0320886	Terf1
ENSMUSP00000001713	glutathione S-transferase, theta 1	Gstt1	pep chromosome:GRCm38:10:75783813:75798584:-1 gene:ENSMUSG00000001663.10 transcript:ENSMUST00000001713.9 gene_biotype:protein_coding transcript_biotype:protein_coding gene_symbol:Gstt1 description:glutathione S-transferase, theta 1 [Source:MGI Symbol;Acc:MGI:107379]	32.5	12	12	49	240	27.3563	7.26904	0.90741	0.929138	0.854068	0.985545	1.02548	0.940328	1.01054	1.12214	1.16141	0.990091	1.03412	1.06366	0.88405	0.0247951	Gstt1								1.25	0.321928	LOC100041504
ENSMUSP00000036907	H2A histone family, member Z	H2afz	pep chromosome:GRCm38:3:137864487:137866922:1 gene:ENSMUSG00000037894.13 transcript:ENSMUST00000041045.13 gene_biotype:protein_coding transcript_biotype:protein_coding gene_symbol:H2afz description:H2A histone family, member Z [Source:MGI Symbol;Acc:MGI:1888388]	58.59	4	6	32	128	13.5446	10.5796	0.906103	0.954251	0.950989	1.03084	0.955085	0.959453	1.07261	1.05781	1.0998	1.062	1.04379	1.0672	0.899037	0.00124974	H2afz								0.529412	-0.917538	Gm13286
ENSMUSP00000031099	GrpE-like 1, mitochondrial	Grpel1	pep chromosome:GRCm38:5:36464998:36474080:1 gene:ENSMUSG00000029198.3 transcript:ENSMUST00000031099.3 gene_biotype:protein_coding transcript_biotype:protein_coding gene_symbol:Grpel1 description:GrpE-like 1, mitochondrial [Source:MGI Symbol;Acc:MGI:1334417]	55.3	13	13	40	217	24.2919	8.38232	0.92644	0.987882	1.05133	0.936215	0.966963	0.973767	1.04168	1.03375	1.01609	1.06127	1.03116	1.03679	0.939211	0.0276316	Grpel1								#DIV/0!	#DIV/0!	BGIG10090_37092
ENSMUSP00000001592	junction plakoglobin	Jup	pep chromosome:GRCm38:11:100370619:100397749:-1 gene:ENSMUSG00000001552.14 transcript:ENSMUST00000001592.14 gene_biotype:protein_coding transcript_biotype:protein_coding gene_symbol:Jup description:junction plakoglobin [Source:MGI Symbol;Acc:MGI:96650]	17.05	10	12	22	745	81.7488	6.13818	1.01155	0.9627	0.943941	0.981318	0.98059	0.97602	1.00549	1.04071	1.04319	1.02961	0.995522	1.0229	0.954166	0.012976	Jup								0.909091	-0.137504	G630064G18Rik
ENSMUSP00000047761	glycerate kinase	Glyctk	pep chromosome:GRCm38:9:106152857:106158118:-1 gene:ENSMUSG00000020258.16 transcript:ENSMUST00000036382.12 gene_biotype:protein_coding transcript_biotype:protein_coding gene_symbol:Glyctk description:glycerate kinase [Source:MGI Symbol;Acc:MGI:2444085]	25.43	12	12	23	523	55.3003	6.66846	0.967577	0.974821	0.965592	0.954968	0.990988	0.970789	0.977939	1.04591	1.07885	0.980878	1.03568	1.02385	0.948174	0.031524	Glyctk								#DIV/0!	#DIV/0!	BGIG10090_44346
ENSMUSP00000095197	leucyl-tRNA synthetase	Lars	pep chromosome:GRCm38:18:42202350:42262122:-1 gene:ENSMUSG00000024493.8 transcript:ENSMUST00000097590.3 gene_biotype:protein_coding transcript_biotype:protein_coding gene_symbol:Lars description:leucyl-tRNA synthetase [Source:MGI Symbol;Acc:MGI:1913808]	28.1	31	31	45	1178	134.106	7.04932	1.03296	1.04855	1.04467	0.98491	0.998531	1.02192	0.979057	0.979603	1.00319	0.989111	0.97998	0.986187	1.03624	0.0302266	Lars								#VALUE!	#VALUE!	mmu_circ_0001777
ENSMUSP00000055535	DEAD (Asp-Glu-Ala-Asp) box polypeptide 17	Ddx17	pep chromosome:GRCm38:15:79527736:79546741:-1 gene:ENSMUSG00000055065.7 transcript:ENSMUST00000054014.8 gene_biotype:protein_coding transcript_biotype:protein_coding gene_symbol:Ddx17 description:DEAD (Asp-Glu-Ala-Asp) box polypeptide 17 [Source:MGI Symbol;Acc:MGI:1914290]	23.93	11	17	37	652	72.5391	8.67529	0.992265	0.930246	0.951352	1.02388	0.98152	0.975853	0.995645	1.04051	1.02298	1.07256	1.03929	1.0342	0.943585	0.0217967	Ddx17								1.3	0.378512	Gm42354
ENSMUSP00000156594	novel protein	AC154187.2	pep chromosome:GRCm38:17:70974323:71002208:-1 gene:ENSMUSG00000117098.1 transcript:ENSMUST00000233417.1 gene_biotype:protein_coding transcript_biotype:protein_coding gene_symbol:AC154187.2 description:novel protein	54.65	5	10	36	172	19.8825	4.80518	1.10341	1.02267	1.08016	1.02144	0.985247	1.04258	1.03503	0.949077	0.960172	0.975656	0.982846	0.980557	1.06326	0.0449196	AC154187.2								0.970713	-0.0428827	Chmp7
ENSMUSP00000151918	canopy FGF signaling regulator 2	Cnpy2	pep chromosome:GRCm38:10:128322459:128327553:1 gene:ENSMUSG00000025381.3 transcript:ENSMUST00000219037.1 gene_biotype:protein_coding transcript_biotype:protein_coding gene_symbol:Cnpy2 description:canopy FGF signaling regulator 2 [Source:MGI Symbol;Acc:MGI:1928477]	44.51	10	10	32	182	20.7543	5.07178	1.04696	1.03983	1.08965	1.03991	1.07898	1.05907	0.949648	0.922773	0.884895	0.915869	0.940671	0.922771	1.1477	2.09213e-05	Cnpy2								0.666667	-0.584963	Fut2
ENSMUSP00000003029	translocase of inner mitochondrial membrane 44	Timm44	pep chromosome:GRCm38:8:4259731:4275913:-1 gene:ENSMUSG00000002949.15 transcript:ENSMUST00000003029.13 gene_biotype:protein_coding transcript_biotype:protein_coding gene_symbol:Timm44 description:translocase of inner mitochondrial membrane 44 [Source:MGI Symbol;Acc:MGI:1343262]	42.7	25	25	59	452	51.0593	8.1333	0.93692	0.983447	0.959636	0.961983	0.957966	0.959991	1.04909	1.00491	1.02713	1.04545	1.04994	1.0353	0.927255	0.000165769	Timm44								0.97891	-0.0307513	Gm33365
ENSMUSP00000070149	coiled-coil-helix-coiled-coil-helix domain containing 3	Chchd3	pep chromosome:GRCm38:6:32792217:33060260:-1 gene:ENSMUSG00000053768.13 transcript:ENSMUST00000066379.10 gene_biotype:protein_coding transcript_biotype:protein_coding gene_symbol:Chchd3 description:coiled-coil-helix-coiled-coil-helix domain containing 3 [Source:MGI Symbol;Acc:MGI:1913325]	51.54	17	18	56	227	26.3182	8.36768	0.914891	0.953248	0.922961	0.965442	0.986518	0.948612	1.04176	1.04162	1.07681	1.02009	1.06327	1.04871	0.904549	0.000302345	Chchd3								2.3	1.20163	Olfr1055
ENSMUSP00000030412	palmitoyl-protein thioesterase 1	Ppt1	pep chromosome:GRCm38:4:122836242:122859078:1 gene:ENSMUSG00000028657.14 transcript:ENSMUST00000030412.10 gene_biotype:protein_coding transcript_biotype:protein_coding gene_symbol:Ppt1 description:palmitoyl-protein thioesterase 1 [Source:MGI Symbol;Acc:MGI:1298204]	31.05	8	8	31	306	34.4674	8.00146	1.09472	0.98254	1.07382	1.18293	1.10418	1.08764	0.86738	0.862218	0.857077	0.978406	0.981511	0.909318	1.1961	0.00331058	Ppt1								1.33333	0.415037	Serpini1
ENSMUSP00000110987	protein kinase C substrate 80K-H	Prkcsh	pep chromosome:GRCm38:9:22003066:22014220:1 gene:ENSMUSG00000003402.14 transcript:ENSMUST00000115331.9 gene_biotype:protein_coding transcript_biotype:protein_coding gene_symbol:Prkcsh description:protein kinase C substrate 80K-H [Source:MGI Symbol;Acc:MGI:107877]	30.87	21	21	56	528	59.5222	4.4751	1.08027	1.06748	1.09419	1.02801	1.00038	1.05407	0.926091	0.977145	1.00457	0.912121	0.936443	0.951275	1.10806	0.00296527	Prkcsh								0.8221	-0.282614	Top3a
ENSMUSP00000084864	heterogeneous nuclear ribonucleoprotein M	Hnrnpm	pep chromosome:GRCm38:17:33646239:33685388:-1 gene:ENSMUSG00000059208.14 transcript:ENSMUST00000087582.11 gene_biotype:protein_coding transcript_biotype:protein_coding gene_symbol:Hnrnpm description:heterogeneous nuclear ribonucleoprotein M [Source:MGI Symbol;Acc:MGI:1926465]	39.42	26	26	65	690	73.6924	8.74854	0.992299	1.00368	0.97	0.980364	0.935398	0.976349	1.03856	1.02813	1.0676	1.01215	1.01797	1.03288	0.945267	0.00596765	Hnrnpm								2.32	1.21412	BGIG10090_43377
ENSMUSP00000110460	golgi autoantigen, golgin subfamily b, macrogolgin 1	Golgb1	pep chromosome:GRCm38:16:36875168:36933085:1 gene:ENSMUSG00000034243.17 transcript:ENSMUST00000114812.8 gene_biotype:protein_coding transcript_biotype:protein_coding gene_symbol:Golgb1 description:golgi autoantigen, golgin subfamily b, macrogolgin 1 [Source:MGI Symbol;Acc:MGI:1099447]	16.23	53	56	70	3197	365.073	5.05908	1.01007	1.00482	1.06021	1.06562	1.03323	1.03479	1.00128	0.966407	0.950868	0.998563	0.980373	0.979498	1.05645	0.00786179	Golgb1								0	#NUM!	Lyzl4
ENSMUSP00000030028	endoplasmic reticulum protein 44	Erp44	pep chromosome:GRCm38:4:48193323:48279558:-1 gene:ENSMUSG00000028343.10 transcript:ENSMUST00000030028.4 gene_biotype:protein_coding transcript_biotype:protein_coding gene_symbol:Erp44 description:endoplasmic reticulum protein 44 [Source:MGI Symbol;Acc:MGI:1923549]	42.36	12	13	32	406	46.8233	5.2749	1.00735	1.08126	1.08628	1.10699	1.12321	1.08102	0.912754	0.921799	0.914111	0.913973	0.907253	0.913978	1.18276	3.22399e-05	Erp44								1.04651	0.0655883	D030047H15Rik
ENSMUSP00000121619	sorbin and SH3 domain containing 2	Sorbs2	pep chromosome:GRCm38:8:45661996:45827592:1 gene:ENSMUSG00000031626.17 transcript:ENSMUST00000130011.7 gene_biotype:protein_coding transcript_biotype:protein_coding gene_symbol:Sorbs2 description:sorbin and SH3 domain containing 2 [Source:MGI Symbol;Acc:MGI:1924574]	31.29	19	19	30	652	72.3595	9.5542	1.02442	1.09376	1.06008	1.03812	0.993532	1.04198	0.942757	0.942221	0.954691	0.90495	0.981605	0.945245	1.10234	0.00168727	Sorbs2								1	0	Zc4h2
ENSMUSP00000051643	DnaJ heat shock protein family (Hsp40) member C11	Dnajc11	pep chromosome:GRCm38:4:151933691:151982137:1 gene:ENSMUSG00000039768.16 transcript:ENSMUST00000062904.10 gene_biotype:protein_coding transcript_biotype:protein_coding gene_symbol:Dnajc11 description:DnaJ heat shock protein family (Hsp40) member C11 [Source:MGI Symbol;Acc:MGI:2443386]	33.63	19	19	47	559	63.1938	8.32373	0.91596	0.941494	0.946314	0.952889	0.962937	0.943919	1.04824	1.03712	1.04798	1.11629	1.06277	1.06248	0.888411	7.9047e-05	Dnajc11								0.854305	-0.227177	BGIG10090_47147
ENSMUSP00000147255	CD81 antigen	Cd81	pep chromosome:GRCm38:7:143058576:143067162:1 gene:ENSMUSG00000037706.17 transcript:ENSMUST00000141954.1 gene_biotype:protein_coding transcript_biotype:protein_coding gene_symbol:Cd81 description:CD81 antigen [Source:MGI Symbol;Acc:MGI:1096398]	16.53	1	1	8	121	13.1674	4.99561	1.00586	1.05068	1.01586	1.15395	1.05883	1.05703	0.983455	0.908558	0.956837	1.03832	0.946276	0.966689	1.09346	0.0287605	Cd81								1.60119	0.679145	Il1b
ENSMUSP00000017597	pipecolic acid oxidase	Pipox	pep chromosome:GRCm38:11:77880615:77894096:-1 gene:ENSMUSG00000017453.4 transcript:ENSMUST00000017597.4 gene_biotype:protein_coding transcript_biotype:protein_coding gene_symbol:Pipox description:pipecolic acid oxidase [Source:MGI Symbol;Acc:MGI:1197006]	33.85	14	14	52	390	43.8184	7.54736	0.958545	0.999773	0.893772	0.965951	0.971284	0.957865	0.954666	1.0903	1.08346	1.00439	1.0582	1.0382	0.922618	0.0326208	Pipox								#DIV/0!	#DIV/0!	Slc6a17
ENSMUSP00000029658	glutamyl aminopeptidase	Enpep	pep chromosome:GRCm38:3:129269175:129332720:-1 gene:ENSMUSG00000028024.14 transcript:ENSMUST00000029658.13 gene_biotype:protein_coding transcript_biotype:protein_coding gene_symbol:Enpep description:glutamyl aminopeptidase [Source:MGI Symbol;Acc:MGI:106645]	22.43	21	21	37	945	107.888	5.43994	0.913254	0.900252	0.877642	1.025	1.02822	0.948875	1.02896	1.00567	1.07477	1.18696	1.051	1.06947	0.887236	0.0281927	Enpep								1.43097	0.516992	Ttpal
ENSMUSP00000121358	insulin degrading enzyme	Ide	pep chromosome:GRCm38:19:37268743:37330613:-1 gene:ENSMUSG00000056999.14 transcript:ENSMUST00000131070.1 gene_biotype:protein_coding transcript_biotype:protein_coding gene_symbol:Ide description:insulin degrading enzyme [Source:MGI Symbol;Acc:MGI:96412]	27.96	26	26	52	987	114.188	6.26514	0.98382	1.00913	0.991657	1.14259	1.19508	1.06445	0.994406	0.923088	0.937356	0.928169	0.984368	0.953477	1.11639	0.0426476	Ide								#VALUE!	#VALUE!	mmu_circ_0004647
ENSMUSP00000075683	peptidase D	Pepd	pep chromosome:GRCm38:7:34912379:35044708:1 gene:ENSMUSG00000063931.14 transcript:ENSMUST00000075068.13 gene_biotype:protein_coding transcript_biotype:protein_coding gene_symbol:Pepd description:peptidase D [Source:MGI Symbol;Acc:MGI:97542]	22.11	11	11	22	493	54.993	5.78271	1.0253	1.07446	1.03671	1.01079	1.03381	1.03621	0.954866	1.02166	0.958982	0.977691	0.960988	0.974838	1.06296	0.00540057	Pepd								0.447284	-1.16074	Gm42166
ENSMUSP00000032065	prenylcysteine oxidase 1	Pcyox1	pep chromosome:GRCm38:6:86386006:86397154:-1 gene:ENSMUSG00000029998.14 transcript:ENSMUST00000032065.14 gene_biotype:protein_coding transcript_biotype:protein_coding gene_symbol:Pcyox1 description:prenylcysteine oxidase 1 [Source:MGI Symbol;Acc:MGI:1914131]	36.24	14	14	41	505	56.4587	6.91748	1.05955	1.07112	1.06709	1.09838	1.11012	1.08125	0.926699	0.944241	0.913218	0.935706	0.922471	0.928467	1.16456	7.59812e-07	Pcyox1								#DIV/0!	#DIV/0!	BGIG10090_41672
ENSMUSP00000081142	TAR DNA binding protein	Tardbp	pep chromosome:GRCm38:4:148612382:148627019:-1 gene:ENSMUSG00000041459.15 transcript:ENSMUST00000084125.9 gene_biotype:protein_coding transcript_biotype:protein_coding gene_symbol:Tardbp description:TAR DNA binding protein [Source:MGI Symbol;Acc:MGI:2387629]	21.5	8	8	19	414	44.5193	6.69775	0.962194	0.960355	0.972903	0.983961	0.909122	0.957707	1.05591	1.03815	1.05397	1.10144	1.00765	1.05142	0.910869	0.00152778	Tardbp								#DIV/0!	#DIV/0!	Gm40409
ENSMUSP00000100000	glucosamine (UDP-N-acetyl)-2-epimerase/N-acetylmannosamine kinase	Gne	pep chromosome:GRCm38:4:44036826:44072778:-1 gene:ENSMUSG00000028479.18 transcript:ENSMUST00000102936.8 gene_biotype:protein_coding transcript_biotype:protein_coding gene_symbol:Gne description:glucosamine (UDP-N-acetyl)-2-epimerase/N-acetylmannosamine kinase [Source:MGI Symbol;Acc:MGI:1354951]	24.93	17	17	38	722	79.1479	6.81494	1.03879	0.970403	0.975329	0.916119	0.913865	0.962901	0.984851	1.0455	1.03945	1.07178	1.00122	1.02856	0.936163	0.0460306	Gne								1.03311	0.0469975	BGIG10090_36455
ENSMUSP00000006838	glutaminyl-tRNA synthetase	Qars	pep chromosome:GRCm38:9:108507706:108515941:1 gene:ENSMUSG00000032604.16 transcript:ENSMUST00000006838.15 gene_biotype:protein_coding transcript_biotype:protein_coding gene_symbol:Qars description:glutaminyl-tRNA synthetase [Source:MGI Symbol;Acc:MGI:1915851]	31.74	24	25	44	775	87.6209	7.31299	1.01871	1.0435	1.05673	0.99123	1.03441	1.02892	0.963599	0.958309	0.953347	0.970494	0.972221	0.963594	1.06779	0.00055724	Qars								1.20408	0.267933	Gm38718
ENSMUSP00000095970	malonyl-CoA decarboxylase	Mlycd	pep chromosome:GRCm38:8:119394878:119411102:1 gene:ENSMUSG00000074064.6 transcript:ENSMUST00000098367.4 gene_biotype:protein_coding transcript_biotype:protein_coding gene_symbol:Mlycd description:malonyl-CoA decarboxylase [Source:MGI Symbol;Acc:MGI:1928485]	21.14	8	8	21	492	54.7013	8.93896	0.990995	0.975184	0.944937	0.965047	0.952558	0.965744	1.08099	1.02444	1.00013	1.0177	1.07799	1.04025	0.928377	0.00371078	Mlycd								1.1875	0.247928	Gm35611
ENSMUSP00000031061	DEAH (Asp-Glu-Ala-His) box polypeptide 15	Dhx15	pep chromosome:GRCm38:5:52150203:52190514:-1 gene:ENSMUSG00000029169.11 transcript:ENSMUST00000031061.11 gene_biotype:protein_coding transcript_biotype:protein_coding gene_symbol:Dhx15 description:DEAH (Asp-Glu-Ala-His) box polypeptide 15 [Source:MGI Symbol;Acc:MGI:1099786]	16.23	13	14	31	795	90.9492	7.45947	1.003	0.922157	0.953988	1.02341	0.939355	0.968382	1.02864	1.0252	1.0298	1.11406	1.02337	1.04421	0.927379	0.01945	Dhx15								0.814516	-0.295985	BGIG10090_41844
ENSMUSP00000034607	archain 1	Arcn1	pep chromosome:GRCm38:9:44741564:44767845:-1 gene:ENSMUSG00000032096.16 transcript:ENSMUST00000034607.9 gene_biotype:protein_coding transcript_biotype:protein_coding gene_symbol:Arcn1 description:archain 1 [Source:MGI Symbol;Acc:MGI:2387591]	34.83	22	22	62	511	57.1932	6.21436	1.02631	1.03087	1.04861	1.02611	0.990046	1.02439	0.983341	0.979643	0.977125	0.986149	0.978789	0.981009	1.04422	0.00203425	Arcn1								#VALUE!	#VALUE!	mmu_circ_0013311
ENSMUSP00000021719	ATP synthase membrane subunit 6.8PL	Atp5mpl	pep chromosome:GRCm38:12:111961375:111966977:-1 gene:ENSMUSG00000021290.6 transcript:ENSMUST00000021719.6 gene_biotype:protein_coding transcript_biotype:protein_coding gene_symbol:Atp5mpl description:ATP synthase membrane subunit 6.8PL [Source:MGI Symbol;Acc:MGI:1917507]	29.31	2	2	39	58	6.69359	9.99365	0.960263	0.912631	0.909169	0.94012	0.946403	0.933717	1.02249	1.05919	1.05974	1.02771	1.10267	1.05436	0.885578	0.000121153	Atp5mpl								0.529412	-0.917538	Nphs1
ENSMUSP00000035743	brain glycogen phosphorylase	Pygb	pep chromosome:GRCm38:2:150786735:150831758:1 gene:ENSMUSG00000033059.7 transcript:ENSMUST00000045441.7 gene_biotype:protein_coding transcript_biotype:protein_coding gene_symbol:Pygb description:brain glycogen phosphorylase [Source:MGI Symbol;Acc:MGI:97828]	26.22	15	27	62	843	96.6685	6.72705	0.983186	0.913384	0.901669	0.90232	0.898009	0.919713	1.11261	1.13385	1.06238	1.05558	1.0238	1.07764	0.853448	0.000272631	Pygb								0.774299	-0.369037	Slc25a42
ENSMUSP00000002403	dehydrogenase/reductase (SDR family) member 1	Dhrs1	pep chromosome:GRCm38:14:55739020:55745690:-1 gene:ENSMUSG00000002332.16 transcript:ENSMUST00000002403.9 gene_biotype:protein_coding transcript_biotype:protein_coding gene_symbol:Dhrs1 description:dehydrogenase/reductase (SDR family) member 1 [Source:MGI Symbol;Acc:MGI:1196314]	39.94	12	12	42	313	33.9834	8.35303	0.98054	1.10337	1.04807	1.08682	1.17049	1.07786	0.850936	0.985048	0.982453	0.927953	0.932525	0.935783	1.15182	0.00721605	Dhrs1								#VALUE!	#VALUE!	mmu_circ_0006156
ENSMUSP00000149620	DEAD (Asp-Glu-Ala-Asp) box polypeptide 6	Ddx6	pep chromosome:GRCm38:9:44604896:44640731:1 gene:ENSMUSG00000032097.10 transcript:ENSMUST00000217034.1 gene_biotype:protein_coding transcript_biotype:protein_coding gene_symbol:Ddx6 description:DEAD (Asp-Glu-Ala-Asp) box polypeptide 6 [Source:MGI Symbol;Acc:MGI:104976]	22.98	10	11	25	483	54.1573	8.66064	0.976212	0.949416	0.968477	0.968082	0.970239	0.966485	1.0019	1.08502	1.06504	0.998456	1.03293	1.03667	0.932298	0.00408576	Ddx6								#VALUE!	#VALUE!	mmu_circ_0006322
ENSMUSP00000020741	developmentally regulated GTP binding protein 1	Drg1	pep chromosome:GRCm38:11:3249907:3266393:-1 gene:ENSMUSG00000020457.13 transcript:ENSMUST00000020741.11 gene_biotype:protein_coding transcript_biotype:protein_coding gene_symbol:Drg1 description:developmentally regulated GTP binding protein 1 [Source:MGI Symbol;Acc:MGI:1343297]	26.43	7	8	14	367	40.4868	8.89502	1.01313	1.02992	1.01465	1.02819	1.02959	1.0231	0.977394	0.994092	0.942484	0.994673	0.967487	0.975226	1.04909	0.00173142	Drg1								0.933379	-0.0994656	Fam120c
ENSMUSP00000156463	KH-type splicing regulatory protein	Khsrp	pep chromosome:GRCm38:17:57021404:57031522:-1 gene:ENSMUSG00000007670.10 transcript:ENSMUST00000233480.1 gene_biotype:protein_coding transcript_biotype:protein_coding gene_symbol:Khsrp description:KH-type splicing regulatory protein [Source:MGI Symbol;Acc:MGI:1336214]	34.54	22	28	50	721	74.2065	6.96143	0.991157	0.983852	0.974953	0.961917	0.929471	0.96827	1.04655	1.07599	1.08951	0.991818	0.974967	1.03577	0.934834	0.027569	Khsrp								0.966667	-0.0489096	Gm41182
ENSMUSP00000030491	cytidine monophosphate (UMP-CMP) kinase 1	Cmpk1	pep chromosome:GRCm38:4:114959336:114987241:-1 gene:ENSMUSG00000028719.8 transcript:ENSMUST00000030491.8 gene_biotype:protein_coding transcript_biotype:protein_coding gene_symbol:Cmpk1 description:cytidine monophosphate (UMP-CMP) kinase 1 [Source:MGI Symbol;Acc:MGI:1913838]	51.1	12	13	31	227	25.6983	7.97217	0.87954	1.00622	0.950653	0.962375	0.976242	0.955007	1.03306	1.12713	1.10964	0.979352	0.991426	1.04812	0.911159	0.0351235	Cmpk1								0.910984	-0.134503	Taf15
ENSMUSP00000140254	tensin 1	Tns1	pep chromosome:GRCm38:1:73910232:74091351:-1 gene:ENSMUSG00000055322.15 transcript:ENSMUST00000187584.6 gene_biotype:protein_coding transcript_biotype:protein_coding gene_symbol:Tns1 description:tensin 1 [Source:MGI Symbol;Acc:MGI:104552]	13.82	18	22	31	1823	194.578	8.00146	1.01487	1.0357	1.07255	0.999332	0.987737	1.02204	0.973908	0.91574	0.944931	0.984902	0.999297	0.963755	1.06047	0.0248918	Tns1								#VALUE!	#VALUE!	mmu_circ_0002623
ENSMUSP00000069087	laminin, beta 2	Lamb2	pep chromosome:GRCm38:9:108479857:108490530:1 gene:ENSMUSG00000052911.9 transcript:ENSMUST00000065014.9 gene_biotype:protein_coding transcript_biotype:protein_coding gene_symbol:Lamb2 description:laminin, beta 2 [Source:MGI Symbol;Acc:MGI:99916]	8.84	16	16	22	1799	196.451	6.66846	0.931606	0.887574	0.901155	0.979438	0.916387	0.923232	1.14321	0.9962	1.06772	0.908012	1.18822	1.06067	0.870421	0.0313203	Lamb2								1.07352	0.102343	Ube2w
ENSMUSP00000025408	AFG3-like AAA ATPase 2	Afg3l2	pep chromosome:GRCm38:18:67404767:67449166:-1 gene:ENSMUSG00000024527.9 transcript:ENSMUST00000025408.8 gene_biotype:protein_coding transcript_biotype:protein_coding gene_symbol:Afg3l2 description:AFG3-like AAA ATPase 2 [Source:MGI Symbol;Acc:MGI:1916847]	24.94	20	24	40	802	89.4626	8.60205	0.970112	0.995193	1.01411	0.962032	0.96203	0.980696	1.01715	1.02697	1.0332	1.02896	1.02732	1.02672	0.955173	0.00256072	Afg3l2								0.744444	-0.425764	Gm16222
ENSMUSP00000105796	NADH:ubiquinone oxidoreductase subunit A13	Ndufa13	pep chromosome:GRCm38:8:69894180:69902558:-1 gene:ENSMUSG00000036199.9 transcript:ENSMUST00000110167.4 gene_biotype:protein_coding transcript_biotype:protein_coding gene_symbol:Ndufa13 description:NADH:ubiquinone oxidoreductase subunit A13 [Source:MGI Symbol;Acc:MGI:1914434]	61.81	9	9	26	144	16.8486	9.48096	0.956699	0.998214	0.981649	0.953917	0.975151	0.973126	1.02347	1.04575	1.01488	1.0413	1.0755	1.04018	0.935535	0.00100513	Ndufa13								1.03865	0.0547059	Lmbr1
ENSMUSP00000062214	proline dehydrogenase (oxidase) 2	Prodh2	pep chromosome:GRCm38:7:30493622:30513402:1 gene:ENSMUSG00000036892.12 transcript:ENSMUST00000058280.12 gene_biotype:protein_coding transcript_biotype:protein_coding gene_symbol:Prodh2 description:proline dehydrogenase (oxidase) 2 [Source:MGI Symbol;Acc:MGI:1929093]	24.56	13	13	35	456	50.6909	8.19189	0.922699	0.929701	0.888692	0.982432	1.02941	0.950587	1.07439	1.03465	1.05968	1.03425	1.06587	1.05377	0.902085	0.00421753	Prodh2								#VALUE!	#VALUE!	mmu_circ_0010288
ENSMUSP00000077262	cofilin 2, muscle	Cfl2	pep chromosome:GRCm38:12:54858817:54862877:-1 gene:ENSMUSG00000062929.8 transcript:ENSMUST00000078124.7 gene_biotype:protein_coding transcript_biotype:protein_coding gene_symbol:Cfl2 description:cofilin 2, muscle [Source:MGI Symbol;Acc:MGI:101763]	56.63	8	11	25	166	18.6978	7.88428	0.95151	0.993631	0.96283	0.941229	0.963002	0.96244	1.05141	1.00632	1.03107	1.02977	1.03172	1.03006	0.934356	0.000334653	Cfl2								1.26056	0.334069	Ndufa4l2
ENSMUSP00000121851	mitochondrial carrier 2	Mtch2	pep chromosome:GRCm38:2:90847155:90866810:1 gene:ENSMUSG00000027282.17 transcript:ENSMUST00000136872.7 gene_biotype:protein_coding transcript_biotype:protein_coding gene_symbol:Mtch2 description:mitochondrial carrier 2 [Source:MGI Symbol;Acc:MGI:1929260]	33.33	7	7	22	303	33.477	8.25049	0.958033	0.993636	0.963572	0.918689	0.928329	0.952452	1.01562	1.00559	1.05062	1.03764	1.05843	1.03358	0.921508	0.00127698	Mtch2								3.33333	1.73697	BGIG10090_35316
[truncated: 34,508 more rows]

## Sheet: LKO_vs_FLOX-upregulated
Accession	Protein Name	Gene Name	Description	Coverage	Unique Peptides	Peptides	PSMs	AAs	MW [kDa]	calc. pI	LKO-1/REF	LKO-2/REF	LKO-3/REF	LKO-4/REF	LKO-5/REF	average LKO	FLOX-1/REF	FLOX-2/REF	FLOX-3/REF	FLOX-4/REF	FLOX-5/REF	average FLOX	LKO/FLOX	t test p value
[truncated: 330 more rows]

[truncated: 1 more sheets: LKO_vs_FLOX-down-regulated ]
